# Supplementary material for: Host-Filtered Blood Nucleic Acids for Pathogen Detection: Shared Background, Sparse Signal, and Methodological Limits
Source: Pathogens. 2026 Jan 6;15(1):55. doi: 10.3390/pathogens15010055 (PMC12845112; doi:10.3390/pathogens15010055)
Supplement: Supplementary file 1 [file pathogens-15-00055-s001.zip]

Archive with 3 entries (3 files):
- Table S1. Sample-level sequencing, host-alignment, and Kraken2 classification metrics.xlsx
- Table S2. Recurrent non-host bacterial taxa forming the shared plasma cfRNA background..xlsx
- Table S3. Sample-level and group-level MTBC signal in the TB cohort.xlsx
