# Supplementary material for: Host-Filtered Blood Nucleic Acids for Pathogen Detection: Shared Background, Sparse Signal, and Methodological Limits
Source: Pathogens. 2026 Jan 6;15(1):55. doi: 10.3390/pathogens15010055 (PMC12845112; doi:10.3390/pathogens15010055)
Supplement: Supplementary file 1 [file pathogens-15-00055-s001.zip › Table S1. Sample-level sequencing, host-alignment, and Kraken2 classification metrics.xlsx]

## Sheet: Sheet 1
cohort	GEO_series	run_accession	group	HIV_status	included_in_analysis	total_raw_reads	total_qc_reads	host_alignment_rate_percent	kraken2_classified_rate_relaxed	kraken2_classified_rate_strict	Note
CAD	GSE58150	SRR1313296	CAD		yes	129778102	92007422	90.83	7.17991	9.47801
CAD	GSE58150	SRR1313297	CAD		yes	117730036	88709950	90.63	8.31381	8.78759
CAD	GSE58150	SRR1313298	CAD		yes	115096782	86082390	86.43	6.25828	7.90112
CAD	GSE58150	SRR1313299	CAD		yes	117679468	84493422	85.16	5.24013	7.58056
CAD	GSE58150	SRR1313300	CAD		yes	118331596	95817966	84.07	6.12657	9.31122
CAD	GSE58150	SRR1313301	CAD		yes	119140262	97160956	84.67	5.07627	6.9272
CAD	GSE58150	SRR1313302	CAD		yes	114365678	94309234	81.09	4.39046	5.47704
CAD	GSE58150	SRR1313303	CAD		yes	131352500	105180048	86.66	5.9679	8.99277
CAD	GSE58150	SRR1313288	control		yes	121384178	88992502	88.09	5.89132	6.39188
CAD	GSE58150	SRR1313289	control		yes	127622042	94157926	89.03	9.59772	11.9756
CAD	GSE58150	SRR1313290	control		yes	119043454	87020976	87.06	5.80981	6.34141
CAD	GSE58150	SRR1313291	control		yes	126840832	88035816	87.65	6.16178	5.34948
CAD	GSE58150	SRR1313292	control		yes	123799524	101342536	86.71	5.80794	5.98125
CAD	GSE58150	SRR1313293	control		yes	96396160	82721080	88.16	8.66728	11.4173
CAD	GSE58150	SRR1313294	control		yes	124102200	101010706	87.54	6.17239	4.99071
CAD	GSE58150	SRR1313295	control		yes	120306926	98829040	88.47	6.6277	6.14541
TB	GSE255073	SRR28476459	TB_neg	Negative	yes	27234225	27096174	31.98	8.11145	21.5751
TB	GSE255073	SRR28476460	TB_neg	Negative	yes	31906433	31832572	9.08	12.6267	31.5292
TB	GSE255073	SRR28476461	TB_neg	Negative	yes	25793439	25682451	37.42	7.84433	20.1509
TB	GSE255073	SRR28476466	TB_neg	Negative	yes	28524974	28397686	28.41	7.69707	21.4962
TB	GSE255073	SRR28476467	TB_neg	Negative	yes	25983129	25925180	38.48	7.54259	21.086
TB	GSE255073	SRR28476469	TB_neg	Negative	yes	31497921	31433930	9.29	5.43595	13.7628
TB	GSE255073	SRR28476471	TB_neg	Negative	yes	20352309	20344840	32.06	8.58418	24.1609
TB	GSE255073	SRR28476477	TB_neg	Positive	no	26504536	26430681				excluded_in_analysis
TB	GSE255073	SRR28476478	TB_neg	Positive	no	27942681	27863568				excluded_in_analysis
TB	GSE255073	SRR28476479	TB_neg	Negative	yes	32577098	32516246	25.8	9.69449	26.952
TB	GSE255073	SRR28476480	TB_neg	Positive	no	27234873	27153129				excluded_in_analysis
TB	GSE255073	SRR28476481	TB_neg	Negative	yes	30655845	30589749	23.48	9.7616	25.3371
TB	GSE255073	SRR28476483	TB_neg	Positive	no	32721066	32714052				excluded_in_analysis
TB	GSE255073	SRR28476485	TB_neg	Negative	yes	28462745	28408795	25.87	6.93523	18.6472
TB	GSE255073	SRR28476490	TB_neg	Negative	yes	36341311	36272870	30.18	9.42131	25.3185
TB	GSE255073	SRR28476491	TB_neg	Negative	yes	42562335	42413772	22.2	9.60427	26.157
TB	GSE255073	SRR28476494	TB_neg	Negative	yes	26794599	26712018	26.32	7.44926	19.0833
TB	GSE255073	SRR28476495	TB_neg	Negative	yes	29867574	29797101	30.66	8.99496	22.4986
TB	GSE255073	SRR28476497	TB_neg	Negative	yes	25059944	24976302	36.44	9.03385	21.7588
TB	GSE255073	SRR28476498	TB_neg	Negative	yes	40444068	39859134	19.47	6.51482	17.0965
TB	GSE255073	SRR28476501	TB_neg	Negative	yes	38168860	38134560	9.99	10.4802	27.7821
TB	GSE255073	SRR28476502	TB_neg	Negative	yes	43630655	43600531	23.27	8.17274	22.2192
TB	GSE255073	SRR28476503	TB_neg	Positive	no	29989600	29731464				excluded_in_analysis
TB	GSE255073	SRR28476504	TB_neg	Negative	yes	44553598	44518678	12.49	3.77086	9.37883
TB	GSE255073	SRR28476506	TB_neg	Negative	yes	34636606	34610142	23.2	9.07755	24.7674
TB	GSE255073	SRR28476507	TB_neg	Negative	yes	36843792	36800088	27.72	8.83628	24.7125
TB	GSE255073	SRR28476509	TB_neg	Positive	no	23848866	23823789				excluded_in_analysis
TB	GSE255073	SRR28476453	TB_pos	Negative	yes	29960217	29625100	23.37	8.78221	23.0302
TB	GSE255073	SRR28476454	TB_pos	Negative	yes	41228877	41099843	41.94	13.4388	20.8596
TB	GSE255073	SRR28476455	TB_pos	Negative	yes	32395533	31912717	22.29	8.41964	22.1457
TB	GSE255073	SRR28476456	TB_pos	Negative	yes	31262169	31023076	37.54	7.54879	18.7325
TB	GSE255073	SRR28476457	TB_pos	Negative	yes	35019310	34875120	52.62	7.05543	18.5104
TB	GSE255073	SRR28476458	TB_pos	Negative	yes	28934663	28835618	17.1	7.32158	20.7566
TB	GSE255073	SRR28476462	TB_pos	Negative	yes	36137836	36074911	48.96	13.3179	17.4712
TB	GSE255073	SRR28476463	TB_pos	Negative	yes	34953345	34830774	21.85	9.43721	25.4775
TB	GSE255073	SRR28476464	TB_pos	Negative	yes	34825381	34683364	41.14	8.06057	22.1287
TB	GSE255073	SRR28476465	TB_pos	Negative	yes	32848087	32712219	38.27	9.51246	22.9423
TB	GSE255073	SRR28476468	TB_pos	Negative	yes	39294220	39263412	38.07	8.83805	26.3268
TB	GSE255073	SRR28476470	TB_pos	Negative	yes	35032637	35016726	10.83	2.29709	5.44317
TB	GSE255073	SRR28476472	TB_pos	Negative	yes	14572152	14569826	38.9	8.77622	25.1223
TB	GSE255073	SRR28476473	TB_pos	Negative	yes	29318689	29314727	18.53	3.59305	9.17109
TB	GSE255073	SRR28476474	TB_pos	Positive	no	32159956	32111488				excluded_in_analysis
TB	GSE255073	SRR28476475	TB_pos	Negative	yes	30006888	29912914	31.05	8.64845	23.4327
TB	GSE255073	SRR28476476	TB_pos	Negative	yes	30151606	30067810	40.59	8.20175	21.3553
TB	GSE255073	SRR28476482	TB_pos	Negative	yes	53722592	53687950	65.21	7.656	17.1027
TB	GSE255073	SRR28476484	TB_pos	Negative	yes	57039590	56892277	55.46	8.14394	21.7612
TB	GSE255073	SRR28476486	TB_pos	Negative	yes	41859256	41649623	23.45	5.0708	13.1187
TB	GSE255073	SRR28476487	TB_pos	Negative	yes	16369031	16351734	39.85	7.16124	19.9694
TB	GSE255073	SRR28476488	TB_pos	Positive	no	24441604	24379110				excluded_in_analysis
TB	GSE255073	SRR28476489	TB_pos	Negative	yes	38219305	38198320	22.9	8.42606	25.5202
TB	GSE255073	SRR28476492	TB_pos	Negative	yes	24067939	23997235	36.72	7.58701	20.6219
TB	GSE255073	SRR28476493	TB_pos	Negative	yes	31441136	31364401	32.92	8.92928	24.1753
TB	GSE255073	SRR28476496	TB_pos	Negative	yes	15666631	15621529	27.19	7.10351	19.2135
TB	GSE255073	SRR28476499	TB_pos	Negative	yes	49872959	49776906	25.49	9.07559	26.0684
TB	GSE255073	SRR28476500	TB_pos	Negative	yes	21119122	21066649	45.26	7.78324	22.7865
TB	GSE255073	SRR28476505	TB_pos	Negative	yes	45260312	45048386	17.86	4.58124	11.4008
TB	GSE255073	SRR28476508	TB_pos	Negative	yes	45387829	45098566	9.31	5.68524	15.0604
TB	GSE255073	SRR28476510	TB_pos	Negative	yes	26994065	26856159	26.37	8.61521	23.8881
TB	GSE255073	SRR28476511	TB_pos	Negative	yes	40198281	40167874	29.07	8.85433	25.0683
TB	GSE255073	SRR28476512	TB_pos	Positive	no	24041367	24025840				excluded_in_analysis
TB	GSE255073	SRR28476513	TB_pos	Positive	no	35264351	35240956				excluded_in_analysis
