# Supplementary material for: Host-Filtered Blood Nucleic Acids for Pathogen Detection: Shared Background, Sparse Signal, and Methodological Limits
Source: Pathogens. 2026 Jan 6;15(1):55. doi: 10.3390/pathogens15010055 (PMC12845112; doi:10.3390/pathogens15010055)
Supplement: Supplementary file 1 [file pathogens-15-00055-s001.zip › Table S2. Recurrent non-host bacterial taxa forming the shared plasma cfRNA background..xlsx]

## Sheet: Sheet 1
cohort	run_accession	mode	clade_name	relative_abundance	species_name
CAD	SRR1313289	strict	k__Bacteria|p__Actinomycetota|c__Actinomycetes|o__Micrococcales|f__Micrococcaceae|g__Rothia|s__Rothia_kristinae	0.776811	s__Rothia_kristinae
CAD	SRR1313289	strict	k__Bacteria|p__Actinomycetota|c__Actinomycetes|o__Micrococcales|f__Micrococcaceae|g__Rothia|s__Rothia_kristinae|t__SGB16673	0.776811	s__Rothia_kristinae|t__SGB16673
CAD	SRR1313289	strict	k__Bacteria|p__Actinomycetota|c__Actinomycetes|o__Mycobacteriales|f__Corynebacteriaceae|g__Corynebacterium|s__Corynebacterium_pseudokroppenstedtii	0.046614	s__Corynebacterium_pseudokroppenstedtii
CAD	SRR1313289	strict	k__Bacteria|p__Actinomycetota|c__Actinomycetes|o__Mycobacteriales|f__Corynebacteriaceae|g__Corynebacterium|s__Corynebacterium_pseudokroppenstedtii|t__SGB17005_group	0.046614	s__Corynebacterium_pseudokroppenstedtii|t__SGB17005_group
CAD	SRR1313289	strict	k__Bacteria|p__Actinomycetota|c__Actinomycetes|o__Propionibacteriales|f__Propionibacteriaceae|g__Cutibacterium|s__Cutibacterium_acnes	0.182915	s__Cutibacterium_acnes
CAD	SRR1313289	strict	k__Bacteria|p__Actinomycetota|c__Actinomycetes|o__Propionibacteriales|f__Propionibacteriaceae|g__Cutibacterium|s__Cutibacterium_acnes|t__SGB16955	0.182915	s__Cutibacterium_acnes|t__SGB16955
CAD	SRR1313292	strict	k__Bacteria|p__Actinomycetota|c__Actinomycetes|o__Propionibacteriales|f__Propionibacteriaceae|g__Cutibacterium|s__Cutibacterium_acnes	0.314518	s__Cutibacterium_acnes
CAD	SRR1313292	strict	k__Bacteria|p__Actinomycetota|c__Actinomycetes|o__Propionibacteriales|f__Propionibacteriaceae|g__Cutibacterium|s__Cutibacterium_acnes|t__SGB16955	0.314518	s__Cutibacterium_acnes|t__SGB16955
CAD	SRR1313293	strict	k__Bacteria|p__Actinomycetota|c__Actinomycetes|o__Propionibacteriales|f__Propionibacteriaceae|g__Cutibacterium|s__Cutibacterium_acnes	0.320426	s__Cutibacterium_acnes
CAD	SRR1313293	strict	k__Bacteria|p__Actinomycetota|c__Actinomycetes|o__Propionibacteriales|f__Propionibacteriaceae|g__Cutibacterium|s__Cutibacterium_acnes|t__SGB16955	0.320426	s__Cutibacterium_acnes|t__SGB16955
CAD	SRR1313293	strict	k__Bacteria|p__Pseudomonadota|c__Gammaproteobacteria|o__Moraxellales|f__Moraxellaceae|g__Moraxella|s__Moraxella_lincolnii	0.0422325	s__Moraxella_lincolnii
CAD	SRR1313293	strict	k__Bacteria|p__Pseudomonadota|c__Gammaproteobacteria|o__Moraxellales|f__Moraxellaceae|g__Moraxella|s__Moraxella_lincolnii|t__SGB10432	0.0422325	s__Moraxella_lincolnii|t__SGB10432
CAD	SRR1313294	strict	k__Bacteria|p__Actinomycetota|c__Actinomycetes|o__Propionibacteriales|f__Propionibacteriaceae|g__Cutibacterium|s__Cutibacterium_acnes	0.154849	s__Cutibacterium_acnes
CAD	SRR1313294	strict	k__Bacteria|p__Actinomycetota|c__Actinomycetes|o__Propionibacteriales|f__Propionibacteriaceae|g__Cutibacterium|s__Cutibacterium_acnes|t__SGB16955	0.154849	s__Cutibacterium_acnes|t__SGB16955
CAD	SRR1313295	strict	k__Bacteria|p__Actinomycetota|c__Actinomycetes|o__Propionibacteriales|f__Propionibacteriaceae|g__Cutibacterium|s__Cutibacterium_acnes	0.367605	s__Cutibacterium_acnes
CAD	SRR1313295	strict	k__Bacteria|p__Actinomycetota|c__Actinomycetes|o__Propionibacteriales|f__Propionibacteriaceae|g__Cutibacterium|s__Cutibacterium_acnes|t__SGB16955	0.367605	s__Cutibacterium_acnes|t__SGB16955
CAD	SRR1313295	strict	k__Bacteria|p__Bacteroidota|c__Flavobacteriia|o__Flavobacteriales|f__Flavobacteriaceae|g__Flavobacterium|s__Flavobacterium_ammonificans	0.00956	s__Flavobacterium_ammonificans
CAD	SRR1313295	strict	k__Bacteria|p__Bacteroidota|c__Flavobacteriia|o__Flavobacteriales|f__Flavobacteriaceae|g__Flavobacterium|s__Flavobacterium_ammonificans|t__SGB109341	0.00956	s__Flavobacterium_ammonificans|t__SGB109341
CAD	SRR1313296	strict	k__Bacteria|p__Actinomycetota|c__Actinomycetes|o__Propionibacteriales|f__Propionibacteriaceae|g__Cutibacterium|s__Cutibacterium_acnes	0.729497	s__Cutibacterium_acnes
CAD	SRR1313296	strict	k__Bacteria|p__Actinomycetota|c__Actinomycetes|o__Propionibacteriales|f__Propionibacteriaceae|g__Cutibacterium|s__Cutibacterium_acnes|t__SGB16955	0.729497	s__Cutibacterium_acnes|t__SGB16955
CAD	SRR1313296	strict	k__Bacteria|p__Bacteroidota|c__Flavobacteriia|o__Flavobacteriales|f__Flavobacteriaceae|g__Flavobacterium|s__Flavobacterium_ammonificans	0.0777493	s__Flavobacterium_ammonificans
CAD	SRR1313296	strict	k__Bacteria|p__Bacteroidota|c__Flavobacteriia|o__Flavobacteriales|f__Flavobacteriaceae|g__Flavobacterium|s__Flavobacterium_ammonificans|t__SGB109341	0.0777493	s__Flavobacterium_ammonificans|t__SGB109341
CAD	SRR1313296	strict	k__Bacteria|p__Pseudomonadota|c__Alphaproteobacteria|o__Sphingomonadales|f__Sphingomonadaceae|g__Sphingomonas|s__Sphingomonas_sp_3F27F9	0.138575	s__Sphingomonas_sp_3F27F9
CAD	SRR1313296	strict	k__Bacteria|p__Pseudomonadota|c__Alphaproteobacteria|o__Sphingomonadales|f__Sphingomonadaceae|g__Sphingomonas|s__Sphingomonas_sp_3F27F9|t__SGB31711	0.138575	s__Sphingomonas_sp_3F27F9|t__SGB31711
CAD	SRR1313298	strict	k__Bacteria|p__Actinomycetota|c__Actinomycetes|o__Bifidobacteriales|f__Bifidobacteriaceae|g__Bifidobacterium|s__Bifidobacterium_adolescentis	1.17691	s__Bifidobacterium_adolescentis
CAD	SRR1313298	strict	k__Bacteria|p__Actinomycetota|c__Actinomycetes|o__Bifidobacteriales|f__Bifidobacteriaceae|g__Bifidobacterium|s__Bifidobacterium_adolescentis|t__SGB17244	1.17691	s__Bifidobacterium_adolescentis|t__SGB17244
CAD	SRR1313298	strict	k__Bacteria|p__Actinomycetota|c__Actinomycetes|o__Bifidobacteriales|f__Bifidobacteriaceae|g__Bifidobacterium|s__Bifidobacterium_bifidum	0.0014669	s__Bifidobacterium_bifidum
CAD	SRR1313298	strict	k__Bacteria|p__Actinomycetota|c__Actinomycetes|o__Bifidobacteriales|f__Bifidobacteriaceae|g__Bifidobacterium|s__Bifidobacterium_bifidum|t__SGB17256	0.0014669	s__Bifidobacterium_bifidum|t__SGB17256
CAD	SRR1313298	strict	k__Bacteria|p__Actinomycetota|c__Actinomycetes|o__Bifidobacteriales|f__Bifidobacteriaceae|g__Bifidobacterium|s__Bifidobacterium_catenulatum	0.14339	s__Bifidobacterium_catenulatum
CAD	SRR1313298	strict	k__Bacteria|p__Actinomycetota|c__Actinomycetes|o__Bifidobacteriales|f__Bifidobacteriaceae|g__Bifidobacterium|s__Bifidobacterium_catenulatum|t__SGB17241	0.14339	s__Bifidobacterium_catenulatum|t__SGB17241
CAD	SRR1313298	strict	k__Bacteria|p__Actinomycetota|c__Actinomycetes|o__Bifidobacteriales|f__Bifidobacteriaceae|g__Bifidobacterium|s__Bifidobacterium_longum	0.314862	s__Bifidobacterium_longum
CAD	SRR1313298	strict	k__Bacteria|p__Actinomycetota|c__Actinomycetes|o__Bifidobacteriales|f__Bifidobacteriaceae|g__Bifidobacterium|s__Bifidobacterium_longum|t__SGB17248	0.314862	s__Bifidobacterium_longum|t__SGB17248
CAD	SRR1313298	strict	k__Bacteria|p__Actinomycetota|c__Coriobacteriia|o__Coriobacteriales|f__Coriobacteriaceae|g__Collinsella|s__Collinsella_aerofaciens	0.0567404	s__Collinsella_aerofaciens
CAD	SRR1313298	strict	k__Bacteria|p__Actinomycetota|c__Coriobacteriia|o__Coriobacteriales|f__Coriobacteriaceae|g__Collinsella|s__Collinsella_aerofaciens|t__SGB14535_group	0.0567404	s__Collinsella_aerofaciens|t__SGB14535_group
CAD	SRR1313298	strict	k__Bacteria|p__Bacteroidota|c__Bacteroidia|o__Bacteroidales|f__Prevotellaceae|g__Segatella|s__Segatella_copri	0.0391768	s__Segatella_copri
CAD	SRR1313298	strict	k__Bacteria|p__Bacteroidota|c__Bacteroidia|o__Bacteroidales|f__Prevotellaceae|g__Segatella|s__Segatella_copri|t__SGB1626	0.0391768	s__Segatella_copri|t__SGB1626
CAD	SRR1313298	strict	k__Bacteria|p__Bacteroidota|c__Bacteroidia|o__Bacteroidales|f__Prevotellaceae|g__Segatella|s__Segatella_sinensis	0.0131624	s__Segatella_sinensis
CAD	SRR1313298	strict	k__Bacteria|p__Bacteroidota|c__Bacteroidia|o__Bacteroidales|f__Prevotellaceae|g__Segatella|s__Segatella_sinensis|t__SGB1644	0.0131624	s__Segatella_sinensis|t__SGB1644
CAD	SRR1313298	strict	k__Bacteria|p__Firmicutes|c__Bacilli|o__Lactobacillales|f__Lactobacillaceae|g__Ligilactobacillus|s__Ligilactobacillus_ruminis	0.532763	s__Ligilactobacillus_ruminis
CAD	SRR1313298	strict	k__Bacteria|p__Firmicutes|c__Bacilli|o__Lactobacillales|f__Lactobacillaceae|g__Ligilactobacillus|s__Ligilactobacillus_ruminis|t__SGB7061	0.532763	s__Ligilactobacillus_ruminis|t__SGB7061
CAD	SRR1313298	strict	k__Bacteria|p__Firmicutes|c__Negativicutes|o__Veillonellales|f__Veillonellaceae|g__Megasphaera|s__Megasphaera_elsdenii	0.184365	s__Megasphaera_elsdenii
CAD	SRR1313298	strict	k__Bacteria|p__Firmicutes|c__Negativicutes|o__Veillonellales|f__Veillonellaceae|g__Megasphaera|s__Megasphaera_elsdenii|t__SGB5862	0.184365	s__Megasphaera_elsdenii|t__SGB5862
CAD	SRR1313299	strict	k__Bacteria|p__Bacteroidota|c__Flavobacteriia|o__Flavobacteriales|f__Flavobacteriaceae|g__Flavobacterium|s__Flavobacterium_ammonificans	0.0876329	s__Flavobacterium_ammonificans
CAD	SRR1313299	strict	k__Bacteria|p__Bacteroidota|c__Flavobacteriia|o__Flavobacteriales|f__Flavobacteriaceae|g__Flavobacterium|s__Flavobacterium_ammonificans|t__SGB109341	0.0876329	s__Flavobacterium_ammonificans|t__SGB109341
CAD	SRR1313300	strict	k__Bacteria|p__Actinomycetota|c__Actinomycetes|o__Propionibacteriales|f__Propionibacteriaceae|g__Cutibacterium|s__Cutibacterium_acnes	0.152649	s__Cutibacterium_acnes
CAD	SRR1313300	strict	k__Bacteria|p__Actinomycetota|c__Actinomycetes|o__Propionibacteriales|f__Propionibacteriaceae|g__Cutibacterium|s__Cutibacterium_acnes|t__SGB16955	0.152649	s__Cutibacterium_acnes|t__SGB16955
TB	SRR28476453	strict	k__Bacteria|p__Actinomycetota|c__Actinomycetes|o__Mycobacteriales|f__Corynebacteriaceae|g__Corynebacterium|s__Corynebacterium_SGB17002	0.0414903	s__Corynebacterium_SGB17002
TB	SRR28476453	strict	k__Bacteria|p__Actinomycetota|c__Actinomycetes|o__Mycobacteriales|f__Corynebacteriaceae|g__Corynebacterium|s__Corynebacterium_SGB17002|t__SGB17002	0.0414903	s__Corynebacterium_SGB17002|t__SGB17002
TB	SRR28476453	strict	k__Bacteria|p__Actinomycetota|c__Actinomycetes|o__Mycobacteriales|f__Lawsonellaceae|g__GGB2722|s__GGB2722_SGB3663	0.0013346	s__GGB2722_SGB3663
TB	SRR28476453	strict	k__Bacteria|p__Actinomycetota|c__Actinomycetes|o__Mycobacteriales|f__Lawsonellaceae|g__GGB2722|s__GGB2722_SGB3663|t__SGB3663	0.0013346	s__GGB2722_SGB3663|t__SGB3663
TB	SRR28476453	strict	k__Bacteria|p__Actinomycetota|c__Actinomycetes|o__Propionibacteriales|f__Propionibacteriaceae|g__Cutibacterium|s__Cutibacterium_acnes	0.41845	s__Cutibacterium_acnes
TB	SRR28476453	strict	k__Bacteria|p__Actinomycetota|c__Actinomycetes|o__Propionibacteriales|f__Propionibacteriaceae|g__Cutibacterium|s__Cutibacterium_acnes|t__SGB16955	0.41845	s__Cutibacterium_acnes|t__SGB16955
TB	SRR28476453	strict	k__Bacteria|p__Pseudomonadota|c__Gammaproteobacteria|o__Moraxellales|f__Moraxellaceae|g__Acinetobacter|s__Acinetobacter_johnsonii	0.0034567	s__Acinetobacter_johnsonii
TB	SRR28476453	strict	k__Bacteria|p__Pseudomonadota|c__Gammaproteobacteria|o__Moraxellales|f__Moraxellaceae|g__Acinetobacter|s__Acinetobacter_johnsonii|t__SGB10398	0.0034567	s__Acinetobacter_johnsonii|t__SGB10398
TB	SRR28476453	strict	k__Bacteria|p__Pseudomonadota|c__Gammaproteobacteria|o__Pseudomonadales|f__Pseudomonadaceae|g__Pseudomonas|s__Pseudomonas_aeruginosa	0.0045555	s__Pseudomonas_aeruginosa
TB	SRR28476453	strict	k__Bacteria|p__Pseudomonadota|c__Gammaproteobacteria|o__Pseudomonadales|f__Pseudomonadaceae|g__Pseudomonas|s__Pseudomonas_aeruginosa|t__SGB12320	0.0045555	s__Pseudomonas_aeruginosa|t__SGB12320
TB	SRR28476454	strict	k__Bacteria|p__Actinomycetota|c__Actinomycetes|o__Mycobacteriales|f__Corynebacteriaceae|g__Corynebacterium|s__Corynebacterium_SGB17002	0.0311514	s__Corynebacterium_SGB17002
TB	SRR28476454	strict	k__Bacteria|p__Actinomycetota|c__Actinomycetes|o__Mycobacteriales|f__Corynebacteriaceae|g__Corynebacterium|s__Corynebacterium_SGB17002|t__SGB17002	0.0311514	s__Corynebacterium_SGB17002|t__SGB17002
TB	SRR28476454	strict	k__Bacteria|p__Actinomycetota|c__Actinomycetes|o__Mycobacteriales|f__Lawsonellaceae|g__GGB2722|s__GGB2722_SGB3663	0.0051272	s__GGB2722_SGB3663
TB	SRR28476454	strict	k__Bacteria|p__Actinomycetota|c__Actinomycetes|o__Mycobacteriales|f__Lawsonellaceae|g__GGB2722|s__GGB2722_SGB3663|t__SGB3663	0.0051272	s__GGB2722_SGB3663|t__SGB3663
TB	SRR28476454	strict	k__Bacteria|p__Actinomycetota|c__Actinomycetes|o__Propionibacteriales|f__Propionibacteriaceae|g__Cutibacterium|s__Cutibacterium_acnes	0.194081	s__Cutibacterium_acnes
TB	SRR28476454	strict	k__Bacteria|p__Actinomycetota|c__Actinomycetes|o__Propionibacteriales|f__Propionibacteriaceae|g__Cutibacterium|s__Cutibacterium_acnes|t__SGB16955	0.194081	s__Cutibacterium_acnes|t__SGB16955
TB	SRR28476454	strict	k__Bacteria|p__Actinomycetota|c__Actinomycetes|o__Propionibacteriales|f__Propionibacteriaceae|g__Cutibacterium|s__Cutibacterium_granulosum	0.0059443	s__Cutibacterium_granulosum
TB	SRR28476454	strict	k__Bacteria|p__Actinomycetota|c__Actinomycetes|o__Propionibacteriales|f__Propionibacteriaceae|g__Cutibacterium|s__Cutibacterium_granulosum|t__SGB16958	0.0059443	s__Cutibacterium_granulosum|t__SGB16958
TB	SRR28476454	strict	k__Bacteria|p__Pseudomonadota|c__Gammaproteobacteria|o__Moraxellales|f__Moraxellaceae|g__Acinetobacter|s__Acinetobacter_johnsonii	0.0646744	s__Acinetobacter_johnsonii
TB	SRR28476454	strict	k__Bacteria|p__Pseudomonadota|c__Gammaproteobacteria|o__Moraxellales|f__Moraxellaceae|g__Acinetobacter|s__Acinetobacter_johnsonii|t__SGB10398	0.0646744	s__Acinetobacter_johnsonii|t__SGB10398
TB	SRR28476455	strict	k__Bacteria|p__Actinomycetota|c__Actinomycetes|o__Micrococcales|f__Kytococcaceae|g__Kytococcus|s__Kytococcus_sedentarius	0.0008378	s__Kytococcus_sedentarius
TB	SRR28476455	strict	k__Bacteria|p__Actinomycetota|c__Actinomycetes|o__Micrococcales|f__Kytococcaceae|g__Kytococcus|s__Kytococcus_sedentarius|t__SGB16000	0.0008378	s__Kytococcus_sedentarius|t__SGB16000
TB	SRR28476455	strict	k__Bacteria|p__Actinomycetota|c__Actinomycetes|o__Micrococcales|f__Micrococcaceae|g__Kocuria|s__Kocuria_rhizophila	0.007054	s__Kocuria_rhizophila
TB	SRR28476455	strict	k__Bacteria|p__Actinomycetota|c__Actinomycetes|o__Micrococcales|f__Micrococcaceae|g__Kocuria|s__Kocuria_rhizophila|t__SGB16671	0.007054	s__Kocuria_rhizophila|t__SGB16671
TB	SRR28476455	strict	k__Bacteria|p__Actinomycetota|c__Actinomycetes|o__Micrococcales|f__Micrococcaceae|g__Micrococcus|s__Micrococcus_luteus	0.0048055	s__Micrococcus_luteus
TB	SRR28476455	strict	k__Bacteria|p__Actinomycetota|c__Actinomycetes|o__Micrococcales|f__Micrococcaceae|g__Micrococcus|s__Micrococcus_luteus|t__SGB16676	0.0048055	s__Micrococcus_luteus|t__SGB16676
TB	SRR28476455	strict	k__Bacteria|p__Actinomycetota|c__Actinomycetes|o__Mycobacteriales|f__Corynebacteriaceae|g__Corynebacterium|s__Corynebacterium_SGB17002	0.118513	s__Corynebacterium_SGB17002
TB	SRR28476455	strict	k__Bacteria|p__Actinomycetota|c__Actinomycetes|o__Mycobacteriales|f__Corynebacteriaceae|g__Corynebacterium|s__Corynebacterium_SGB17002|t__SGB17002	0.118513	s__Corynebacterium_SGB17002|t__SGB17002
TB	SRR28476455	strict	k__Bacteria|p__Actinomycetota|c__Actinomycetes|o__Mycobacteriales|f__Corynebacteriaceae|g__Corynebacterium|s__Corynebacterium_propinquum	0.0004318	s__Corynebacterium_propinquum
TB	SRR28476455	strict	k__Bacteria|p__Actinomycetota|c__Actinomycetes|o__Mycobacteriales|f__Corynebacteriaceae|g__Corynebacterium|s__Corynebacterium_propinquum|t__SGB17012	0.0004318	s__Corynebacterium_propinquum|t__SGB17012
TB	SRR28476455	strict	k__Bacteria|p__Actinomycetota|c__Actinomycetes|o__Mycobacteriales|f__Lawsonellaceae|g__GGB2722|s__GGB2722_SGB3663	0.004506	s__GGB2722_SGB3663
TB	SRR28476455	strict	k__Bacteria|p__Actinomycetota|c__Actinomycetes|o__Mycobacteriales|f__Lawsonellaceae|g__GGB2722|s__GGB2722_SGB3663|t__SGB3663	0.004506	s__GGB2722_SGB3663|t__SGB3663
TB	SRR28476455	strict	k__Bacteria|p__Actinomycetota|c__Actinomycetes|o__Propionibacteriales|f__Propionibacteriaceae|g__Cutibacterium|s__Cutibacterium_acnes	0.499253	s__Cutibacterium_acnes
TB	SRR28476455	strict	k__Bacteria|p__Actinomycetota|c__Actinomycetes|o__Propionibacteriales|f__Propionibacteriaceae|g__Cutibacterium|s__Cutibacterium_acnes|t__SGB16955	0.499253	s__Cutibacterium_acnes|t__SGB16955
TB	SRR28476455	strict	k__Bacteria|p__Firmicutes|c__Bacilli|o__Lactobacillales|f__Carnobacteriaceae|g__Dolosigranulum|s__Dolosigranulum_pigrum	0.0026166	s__Dolosigranulum_pigrum
TB	SRR28476455	strict	k__Bacteria|p__Firmicutes|c__Bacilli|o__Lactobacillales|f__Carnobacteriaceae|g__Dolosigranulum|s__Dolosigranulum_pigrum|t__SGB7017	0.0026166	s__Dolosigranulum_pigrum|t__SGB7017
TB	SRR28476455	strict	k__Bacteria|p__Firmicutes|c__Bacilli|o__Lactobacillales|f__Lactobacillaceae|g__Lactobacillus|s__Lactobacillus_iners	0.0068295	s__Lactobacillus_iners
TB	SRR28476455	strict	k__Bacteria|p__Firmicutes|c__Bacilli|o__Lactobacillales|f__Lactobacillaceae|g__Lactobacillus|s__Lactobacillus_iners|t__SGB7025	0.0068295	s__Lactobacillus_iners|t__SGB7025
TB	SRR28476455	strict	k__Bacteria|p__Pseudomonadota|c__Betaproteobacteria|o__Burkholderiales|f__Sphaerotilaceae|g__Caldimonas|s__Schlegelella_aquatica	0.0003341	s__Schlegelella_aquatica
TB	SRR28476455	strict	k__Bacteria|p__Pseudomonadota|c__Betaproteobacteria|o__Burkholderiales|f__Sphaerotilaceae|g__Caldimonas|s__Schlegelella_aquatica|t__SGB93705	0.0003341	s__Schlegelella_aquatica|t__SGB93705
TB	SRR28476455	strict	k__Bacteria|p__Pseudomonadota|c__Gammaproteobacteria|o__Moraxellales|f__Moraxellaceae|g__Acinetobacter|s__Acinetobacter_johnsonii	0.086015	s__Acinetobacter_johnsonii
TB	SRR28476455	strict	k__Bacteria|p__Pseudomonadota|c__Gammaproteobacteria|o__Moraxellales|f__Moraxellaceae|g__Acinetobacter|s__Acinetobacter_johnsonii|t__SGB10398	0.086015	s__Acinetobacter_johnsonii|t__SGB10398
TB	SRR28476455	strict	k__Bacteria|p__Pseudomonadota|c__Gammaproteobacteria|o__Moraxellales|f__Moraxellaceae|g__Moraxella|s__Moraxella_osloensis	0.0052041	s__Moraxella_osloensis
TB	SRR28476455	strict	k__Bacteria|p__Pseudomonadota|c__Gammaproteobacteria|o__Moraxellales|f__Moraxellaceae|g__Moraxella|s__Moraxella_osloensis|t__SGB10439	0.0052041	s__Moraxella_osloensis|t__SGB10439
TB	SRR28476455	strict	k__Bacteria|p__Pseudomonadota|c__Gammaproteobacteria|o__Pseudomonadales|f__Pseudomonadaceae|g__Pseudomonas|s__Pseudomonas_aeruginosa	0.0057452	s__Pseudomonas_aeruginosa
TB	SRR28476455	strict	k__Bacteria|p__Pseudomonadota|c__Gammaproteobacteria|o__Pseudomonadales|f__Pseudomonadaceae|g__Pseudomonas|s__Pseudomonas_aeruginosa|t__SGB12320	0.0057452	s__Pseudomonas_aeruginosa|t__SGB12320
TB	SRR28476456	strict	k__Bacteria|p__Actinomycetota|c__Actinomycetes|o__Micrococcales|f__Micrococcaceae|g__Kocuria|s__Kocuria_palustris	0.0048989	s__Kocuria_palustris
TB	SRR28476456	strict	k__Bacteria|p__Actinomycetota|c__Actinomycetes|o__Micrococcales|f__Micrococcaceae|g__Kocuria|s__Kocuria_palustris|t__SGB16663	0.0048989	s__Kocuria_palustris|t__SGB16663
TB	SRR28476456	strict	k__Bacteria|p__Actinomycetota|c__Actinomycetes|o__Micrococcales|f__Micrococcaceae|g__Kocuria|s__Kocuria_rhizophila	0.0110676	s__Kocuria_rhizophila
TB	SRR28476456	strict	k__Bacteria|p__Actinomycetota|c__Actinomycetes|o__Micrococcales|f__Micrococcaceae|g__Kocuria|s__Kocuria_rhizophila|t__SGB16671	0.0110676	s__Kocuria_rhizophila|t__SGB16671
TB	SRR28476456	strict	k__Bacteria|p__Actinomycetota|c__Actinomycetes|o__Mycobacteriales|f__Corynebacteriaceae|g__Corynebacterium|s__Corynebacterium_SGB17002	0.112191	s__Corynebacterium_SGB17002
TB	SRR28476456	strict	k__Bacteria|p__Actinomycetota|c__Actinomycetes|o__Mycobacteriales|f__Corynebacteriaceae|g__Corynebacterium|s__Corynebacterium_SGB17002|t__SGB17002	0.112191	s__Corynebacterium_SGB17002|t__SGB17002
TB	SRR28476456	strict	k__Bacteria|p__Actinomycetota|c__Actinomycetes|o__Mycobacteriales|f__Corynebacteriaceae|g__Corynebacterium|s__Corynebacterium_propinquum	0.0075893	s__Corynebacterium_propinquum
TB	SRR28476456	strict	k__Bacteria|p__Actinomycetota|c__Actinomycetes|o__Mycobacteriales|f__Corynebacteriaceae|g__Corynebacterium|s__Corynebacterium_propinquum|t__SGB17012	0.0075893	s__Corynebacterium_propinquum|t__SGB17012
TB	SRR28476456	strict	k__Bacteria|p__Actinomycetota|c__Actinomycetes|o__Mycobacteriales|f__Corynebacteriaceae|g__Corynebacterium|s__Corynebacterium_tuberculostearicum	0.03923	s__Corynebacterium_tuberculostearicum
TB	SRR28476456	strict	k__Bacteria|p__Actinomycetota|c__Actinomycetes|o__Mycobacteriales|f__Corynebacteriaceae|g__Corynebacterium|s__Corynebacterium_tuberculostearicum|t__SGB17103_group	0.03923	s__Corynebacterium_tuberculostearicum|t__SGB17103_group
TB	SRR28476456	strict	k__Bacteria|p__Actinomycetota|c__Actinomycetes|o__Mycobacteriales|f__Lawsonellaceae|g__GGB2722|s__GGB2722_SGB3663	0.010323	s__GGB2722_SGB3663
TB	SRR28476456	strict	k__Bacteria|p__Actinomycetota|c__Actinomycetes|o__Mycobacteriales|f__Lawsonellaceae|g__GGB2722|s__GGB2722_SGB3663|t__SGB3663	0.010323	s__GGB2722_SGB3663|t__SGB3663
TB	SRR28476456	strict	k__Bacteria|p__Actinomycetota|c__Actinomycetes|o__Propionibacteriales|f__Propionibacteriaceae|g__Cutibacterium|s__Cutibacterium_acnes	0.705423	s__Cutibacterium_acnes
TB	SRR28476456	strict	k__Bacteria|p__Actinomycetota|c__Actinomycetes|o__Propionibacteriales|f__Propionibacteriaceae|g__Cutibacterium|s__Cutibacterium_acnes|t__SGB16955	0.705423	s__Cutibacterium_acnes|t__SGB16955
TB	SRR28476456	strict	k__Bacteria|p__Firmicutes|c__Bacilli|o__Lactobacillales|f__Carnobacteriaceae|g__Dolosigranulum|s__Dolosigranulum_pigrum	0.0076214	s__Dolosigranulum_pigrum
TB	SRR28476456	strict	k__Bacteria|p__Firmicutes|c__Bacilli|o__Lactobacillales|f__Carnobacteriaceae|g__Dolosigranulum|s__Dolosigranulum_pigrum|t__SGB7017	0.0076214	s__Dolosigranulum_pigrum|t__SGB7017
TB	SRR28476456	strict	k__Bacteria|p__Pseudomonadota|c__Betaproteobacteria|o__Burkholderiales|f__Sphaerotilaceae|g__Caldimonas|s__Schlegelella_aquatica	0.0089804	s__Schlegelella_aquatica
TB	SRR28476456	strict	k__Bacteria|p__Pseudomonadota|c__Betaproteobacteria|o__Burkholderiales|f__Sphaerotilaceae|g__Caldimonas|s__Schlegelella_aquatica|t__SGB93705	0.0089804	s__Schlegelella_aquatica|t__SGB93705
TB	SRR28476456	strict	k__Bacteria|p__Pseudomonadota|c__Gammaproteobacteria|o__Moraxellales|f__Moraxellaceae|g__Acinetobacter|s__Acinetobacter_johnsonii	0.0105679	s__Acinetobacter_johnsonii
TB	SRR28476456	strict	k__Bacteria|p__Pseudomonadota|c__Gammaproteobacteria|o__Moraxellales|f__Moraxellaceae|g__Acinetobacter|s__Acinetobacter_johnsonii|t__SGB10398	0.0105679	s__Acinetobacter_johnsonii|t__SGB10398
TB	SRR28476456	strict	k__Bacteria|p__Pseudomonadota|c__Gammaproteobacteria|o__Pseudomonadales|f__Pseudomonadaceae|g__Pseudomonas|s__Pseudomonas_aeruginosa	0.0100631	s__Pseudomonas_aeruginosa
TB	SRR28476456	strict	k__Bacteria|p__Pseudomonadota|c__Gammaproteobacteria|o__Pseudomonadales|f__Pseudomonadaceae|g__Pseudomonas|s__Pseudomonas_aeruginosa|t__SGB12320	0.0100631	s__Pseudomonas_aeruginosa|t__SGB12320
TB	SRR28476457	strict	k__Bacteria|p__Actinomycetota|c__Actinomycetes|o__Micrococcales|f__Micrococcaceae|g__Kocuria|s__Kocuria_rhizophila	0.0015901	s__Kocuria_rhizophila
TB	SRR28476457	strict	k__Bacteria|p__Actinomycetota|c__Actinomycetes|o__Micrococcales|f__Micrococcaceae|g__Kocuria|s__Kocuria_rhizophila|t__SGB16671	0.0015901	s__Kocuria_rhizophila|t__SGB16671
TB	SRR28476457	strict	k__Bacteria|p__Actinomycetota|c__Actinomycetes|o__Mycobacteriales|f__Corynebacteriaceae|g__Corynebacterium|s__Corynebacterium_SGB17002	0.0823906	s__Corynebacterium_SGB17002
TB	SRR28476457	strict	k__Bacteria|p__Actinomycetota|c__Actinomycetes|o__Mycobacteriales|f__Corynebacteriaceae|g__Corynebacterium|s__Corynebacterium_SGB17002|t__SGB17002	0.0823906	s__Corynebacterium_SGB17002|t__SGB17002
TB	SRR28476457	strict	k__Bacteria|p__Actinomycetota|c__Actinomycetes|o__Mycobacteriales|f__Lawsonellaceae|g__GGB2722|s__GGB2722_SGB3663	0.0199457	s__GGB2722_SGB3663
TB	SRR28476457	strict	k__Bacteria|p__Actinomycetota|c__Actinomycetes|o__Mycobacteriales|f__Lawsonellaceae|g__GGB2722|s__GGB2722_SGB3663|t__SGB3663	0.0199457	s__GGB2722_SGB3663|t__SGB3663
TB	SRR28476457	strict	k__Bacteria|p__Actinomycetota|c__Actinomycetes|o__Propionibacteriales|f__Propionibacteriaceae|g__Cutibacterium|s__Cutibacterium_acnes	0.381248	s__Cutibacterium_acnes
TB	SRR28476457	strict	k__Bacteria|p__Actinomycetota|c__Actinomycetes|o__Propionibacteriales|f__Propionibacteriaceae|g__Cutibacterium|s__Cutibacterium_acnes|t__SGB16955	0.381248	s__Cutibacterium_acnes|t__SGB16955
TB	SRR28476457	strict	k__Bacteria|p__Pseudomonadota|c__Gammaproteobacteria|o__Moraxellales|f__Moraxellaceae|g__Acinetobacter|s__Acinetobacter_johnsonii	0.0342304	s__Acinetobacter_johnsonii
TB	SRR28476457	strict	k__Bacteria|p__Pseudomonadota|c__Gammaproteobacteria|o__Moraxellales|f__Moraxellaceae|g__Acinetobacter|s__Acinetobacter_johnsonii|t__SGB10398	0.0342304	s__Acinetobacter_johnsonii|t__SGB10398
TB	SRR28476457	strict	k__Bacteria|p__Pseudomonadota|c__Gammaproteobacteria|o__Pseudomonadales|f__Pseudomonadaceae|g__Pseudomonas|s__Pseudomonas_aeruginosa	0.0010645	s__Pseudomonas_aeruginosa
TB	SRR28476457	strict	k__Bacteria|p__Pseudomonadota|c__Gammaproteobacteria|o__Pseudomonadales|f__Pseudomonadaceae|g__Pseudomonas|s__Pseudomonas_aeruginosa|t__SGB12320	0.0010645	s__Pseudomonas_aeruginosa|t__SGB12320
TB	SRR28476458	strict	k__Bacteria|p__Actinomycetota|c__Actinomycetes|o__Bifidobacteriales|f__Bifidobacteriaceae|g__Bifidobacterium|s__Bifidobacterium_minimum	0.0005023	s__Bifidobacterium_minimum
TB	SRR28476458	strict	k__Bacteria|p__Actinomycetota|c__Actinomycetes|o__Bifidobacteriales|f__Bifidobacteriaceae|g__Bifidobacterium|s__Bifidobacterium_minimum|t__SGB17229	0.0005023	s__Bifidobacterium_minimum|t__SGB17229
TB	SRR28476458	strict	k__Bacteria|p__Actinomycetota|c__Actinomycetes|o__Micrococcales|f__Micrococcaceae|g__Kocuria|s__Kocuria_rhizophila	0.156244	s__Kocuria_rhizophila
TB	SRR28476458	strict	k__Bacteria|p__Actinomycetota|c__Actinomycetes|o__Micrococcales|f__Micrococcaceae|g__Kocuria|s__Kocuria_rhizophila|t__SGB16671	0.156244	s__Kocuria_rhizophila|t__SGB16671
TB	SRR28476458	strict	k__Bacteria|p__Actinomycetota|c__Actinomycetes|o__Micrococcales|f__Micrococcaceae|g__Rothia|s__Rothia_amarae	0.0371366	s__Rothia_amarae
TB	SRR28476458	strict	k__Bacteria|p__Actinomycetota|c__Actinomycetes|o__Micrococcales|f__Micrococcaceae|g__Rothia|s__Rothia_amarae|t__SGB34818	0.0371366	s__Rothia_amarae|t__SGB34818
TB	SRR28476458	strict	k__Bacteria|p__Actinomycetota|c__Actinomycetes|o__Mycobacteriales|f__Corynebacteriaceae|g__Corynebacterium|s__Corynebacterium_SGB17002	0.161926	s__Corynebacterium_SGB17002
TB	SRR28476458	strict	k__Bacteria|p__Actinomycetota|c__Actinomycetes|o__Mycobacteriales|f__Corynebacteriaceae|g__Corynebacterium|s__Corynebacterium_SGB17002|t__SGB17002	0.161926	s__Corynebacterium_SGB17002|t__SGB17002
TB	SRR28476458	strict	k__Bacteria|p__Actinomycetota|c__Actinomycetes|o__Mycobacteriales|f__Corynebacteriaceae|g__Corynebacterium|s__Corynebacterium_propinquum	0.0054448	s__Corynebacterium_propinquum
TB	SRR28476458	strict	k__Bacteria|p__Actinomycetota|c__Actinomycetes|o__Mycobacteriales|f__Corynebacteriaceae|g__Corynebacterium|s__Corynebacterium_propinquum|t__SGB17012	0.0054448	s__Corynebacterium_propinquum|t__SGB17012
TB	SRR28476458	strict	k__Bacteria|p__Actinomycetota|c__Actinomycetes|o__Mycobacteriales|f__Corynebacteriaceae|g__Corynebacterium|s__Corynebacterium_suicordis	0.0232661	s__Corynebacterium_suicordis
TB	SRR28476458	strict	k__Bacteria|p__Actinomycetota|c__Actinomycetes|o__Mycobacteriales|f__Corynebacteriaceae|g__Corynebacterium|s__Corynebacterium_suicordis|t__SGB86791	0.0232661	s__Corynebacterium_suicordis|t__SGB86791
TB	SRR28476458	strict	k__Bacteria|p__Actinomycetota|c__Actinomycetes|o__Propionibacteriales|f__Propionibacteriaceae|g__Cutibacterium|s__Cutibacterium_acnes	0.390935	s__Cutibacterium_acnes
TB	SRR28476458	strict	k__Bacteria|p__Actinomycetota|c__Actinomycetes|o__Propionibacteriales|f__Propionibacteriaceae|g__Cutibacterium|s__Cutibacterium_acnes|t__SGB16955	0.390935	s__Cutibacterium_acnes|t__SGB16955
TB	SRR28476458	strict	k__Bacteria|p__Firmicutes|c__Bacilli|o__Bacillales|f__Staphylococcaceae|g__Staphylococcus|s__Staphylococcus_pasteuri	0.0226533	s__Staphylococcus_pasteuri
TB	SRR28476458	strict	k__Bacteria|p__Firmicutes|c__Bacilli|o__Bacillales|f__Staphylococcaceae|g__Staphylococcus|s__Staphylococcus_pasteuri|t__SGB7855	0.0226533	s__Staphylococcus_pasteuri|t__SGB7855
TB	SRR28476458	strict	k__Bacteria|p__Firmicutes|c__Bacilli|o__Lactobacillales|f__Carnobacteriaceae|g__Dolosigranulum|s__Dolosigranulum_pigrum	0.0030454	s__Dolosigranulum_pigrum
TB	SRR28476458	strict	k__Bacteria|p__Firmicutes|c__Bacilli|o__Lactobacillales|f__Carnobacteriaceae|g__Dolosigranulum|s__Dolosigranulum_pigrum|t__SGB7017	0.0030454	s__Dolosigranulum_pigrum|t__SGB7017
TB	SRR28476458	strict	k__Bacteria|p__Pseudomonadota|c__Gammaproteobacteria|o__Moraxellales|f__Moraxellaceae|g__Moraxella|s__Moraxella_osloensis	0.0009522	s__Moraxella_osloensis
TB	SRR28476458	strict	k__Bacteria|p__Pseudomonadota|c__Gammaproteobacteria|o__Moraxellales|f__Moraxellaceae|g__Moraxella|s__Moraxella_osloensis|t__SGB10439	0.0009522	s__Moraxella_osloensis|t__SGB10439
TB	SRR28476458	strict	k__Bacteria|p__Pseudomonadota|c__Gammaproteobacteria|o__Pseudomonadales|f__Pseudomonadaceae|g__Pseudomonas|s__Pseudomonas_aeruginosa	0.0082252	s__Pseudomonas_aeruginosa
TB	SRR28476458	strict	k__Bacteria|p__Pseudomonadota|c__Gammaproteobacteria|o__Pseudomonadales|f__Pseudomonadaceae|g__Pseudomonas|s__Pseudomonas_aeruginosa|t__SGB12320	0.0082252	s__Pseudomonas_aeruginosa|t__SGB12320
TB	SRR28476459	strict	k__Bacteria|p__Actinomycetota|c__Actinomycetes|o__Micrococcales|f__Micrococcaceae|g__Kocuria|s__Kocuria_rhizophila	0.0789634	s__Kocuria_rhizophila
TB	SRR28476459	strict	k__Bacteria|p__Actinomycetota|c__Actinomycetes|o__Micrococcales|f__Micrococcaceae|g__Kocuria|s__Kocuria_rhizophila|t__SGB16671	0.0789634	s__Kocuria_rhizophila|t__SGB16671
TB	SRR28476459	strict	k__Bacteria|p__Actinomycetota|c__Actinomycetes|o__Mycobacteriales|f__Corynebacteriaceae|g__Corynebacterium|s__Corynebacterium_SGB17002	0.275698	s__Corynebacterium_SGB17002
TB	SRR28476459	strict	k__Bacteria|p__Actinomycetota|c__Actinomycetes|o__Mycobacteriales|f__Corynebacteriaceae|g__Corynebacterium|s__Corynebacterium_SGB17002|t__SGB17002	0.275698	s__Corynebacterium_SGB17002|t__SGB17002
TB	SRR28476459	strict	k__Bacteria|p__Actinomycetota|c__Actinomycetes|o__Mycobacteriales|f__Corynebacteriaceae|g__Corynebacterium|s__Corynebacterium_otitidis	0.0049614	s__Corynebacterium_otitidis
TB	SRR28476459	strict	k__Bacteria|p__Actinomycetota|c__Actinomycetes|o__Mycobacteriales|f__Corynebacteriaceae|g__Corynebacterium|s__Corynebacterium_otitidis|t__SGB17081	0.0049614	s__Corynebacterium_otitidis|t__SGB17081
TB	SRR28476459	strict	k__Bacteria|p__Actinomycetota|c__Actinomycetes|o__Mycobacteriales|f__Corynebacteriaceae|g__Corynebacterium|s__Corynebacterium_propinquum	0.0319202	s__Corynebacterium_propinquum
TB	SRR28476459	strict	k__Bacteria|p__Actinomycetota|c__Actinomycetes|o__Mycobacteriales|f__Corynebacteriaceae|g__Corynebacterium|s__Corynebacterium_propinquum|t__SGB17012	0.0319202	s__Corynebacterium_propinquum|t__SGB17012
TB	SRR28476459	strict	k__Bacteria|p__Actinomycetota|c__Actinomycetes|o__Mycobacteriales|f__Lawsonellaceae|g__GGB2722|s__GGB2722_SGB3663	0.0035695	s__GGB2722_SGB3663
TB	SRR28476459	strict	k__Bacteria|p__Actinomycetota|c__Actinomycetes|o__Mycobacteriales|f__Lawsonellaceae|g__GGB2722|s__GGB2722_SGB3663|t__SGB3663	0.0035695	s__GGB2722_SGB3663|t__SGB3663
TB	SRR28476459	strict	k__Bacteria|p__Actinomycetota|c__Actinomycetes|o__Propionibacteriales|f__Propionibacteriaceae|g__Cutibacterium|s__Cutibacterium_acnes	0.907799	s__Cutibacterium_acnes
TB	SRR28476459	strict	k__Bacteria|p__Actinomycetota|c__Actinomycetes|o__Propionibacteriales|f__Propionibacteriaceae|g__Cutibacterium|s__Cutibacterium_acnes|t__SGB16955	0.907799	s__Cutibacterium_acnes|t__SGB16955
TB	SRR28476459	strict	k__Bacteria|p__Actinomycetota|c__Actinomycetes|o__Propionibacteriales|f__Propionibacteriaceae|g__Cutibacterium|s__Cutibacterium_modestum	0.0267949	s__Cutibacterium_modestum
TB	SRR28476459	strict	k__Bacteria|p__Actinomycetota|c__Actinomycetes|o__Propionibacteriales|f__Propionibacteriaceae|g__Cutibacterium|s__Cutibacterium_modestum|t__SGB16954	0.0267949	s__Cutibacterium_modestum|t__SGB16954
TB	SRR28476459	strict	k__Bacteria|p__Firmicutes|c__Bacilli|o__Bacillales|f__Bacillaceae|g__Caldibacillus|s__Caldibacillus_thermoamylovorans	0.0018538	s__Caldibacillus_thermoamylovorans
TB	SRR28476459	strict	k__Bacteria|p__Firmicutes|c__Bacilli|o__Bacillales|f__Bacillaceae|g__Caldibacillus|s__Caldibacillus_thermoamylovorans|t__SGB7728	0.0018538	s__Caldibacillus_thermoamylovorans|t__SGB7728
TB	SRR28476459	strict	k__Bacteria|p__Firmicutes|c__Bacilli|o__Bacillales|f__Bacillaceae|g__Heyndrickxia|s__Heyndrickxia_coagulans	0.001659	s__Heyndrickxia_coagulans
TB	SRR28476459	strict	k__Bacteria|p__Firmicutes|c__Bacilli|o__Bacillales|f__Bacillaceae|g__Heyndrickxia|s__Heyndrickxia_coagulans|t__SGB7729	0.001659	s__Heyndrickxia_coagulans|t__SGB7729
TB	SRR28476459	strict	k__Bacteria|p__Firmicutes|c__Bacilli|o__Bacillales|f__Staphylococcaceae|g__Staphylococcus|s__Staphylococcus_pasteuri	0.0167456	s__Staphylococcus_pasteuri
TB	SRR28476459	strict	k__Bacteria|p__Firmicutes|c__Bacilli|o__Bacillales|f__Staphylococcaceae|g__Staphylococcus|s__Staphylococcus_pasteuri|t__SGB7855	0.0167456	s__Staphylococcus_pasteuri|t__SGB7855
TB	SRR28476459	strict	k__Bacteria|p__Firmicutes|c__Bacilli|o__Lactobacillales|f__Carnobacteriaceae|g__Dolosigranulum|s__Dolosigranulum_pigrum	0.0091001	s__Dolosigranulum_pigrum
TB	SRR28476459	strict	k__Bacteria|p__Firmicutes|c__Bacilli|o__Lactobacillales|f__Carnobacteriaceae|g__Dolosigranulum|s__Dolosigranulum_pigrum|t__SGB7017	0.0091001	s__Dolosigranulum_pigrum|t__SGB7017
TB	SRR28476459	strict	k__Bacteria|p__Pseudomonadota|c__Betaproteobacteria|o__Burkholderiales|f__Comamonadaceae|g__Lampropedia|s__Lampropedia_cohaerens	0.0083037	s__Lampropedia_cohaerens
TB	SRR28476459	strict	k__Bacteria|p__Pseudomonadota|c__Betaproteobacteria|o__Burkholderiales|f__Comamonadaceae|g__Lampropedia|s__Lampropedia_cohaerens|t__SGB13102	0.0083037	s__Lampropedia_cohaerens|t__SGB13102
TB	SRR28476459	strict	k__Bacteria|p__Pseudomonadota|c__Gammaproteobacteria|o__Pseudomonadales|f__Pseudomonadaceae|g__Pseudomonas|s__Pseudomonas_aeruginosa	0.0296393	s__Pseudomonas_aeruginosa
TB	SRR28476459	strict	k__Bacteria|p__Pseudomonadota|c__Gammaproteobacteria|o__Pseudomonadales|f__Pseudomonadaceae|g__Pseudomonas|s__Pseudomonas_aeruginosa|t__SGB12320	0.0296393	s__Pseudomonas_aeruginosa|t__SGB12320
TB	SRR28476460	strict	k__Bacteria|p__Actinomycetota|c__Actinomycetes|o__Micrococcales|f__Micrococcaceae|g__Kocuria|s__Kocuria_rhizophila	0.0137041	s__Kocuria_rhizophila
TB	SRR28476460	strict	k__Bacteria|p__Actinomycetota|c__Actinomycetes|o__Micrococcales|f__Micrococcaceae|g__Kocuria|s__Kocuria_rhizophila|t__SGB16671	0.0137041	s__Kocuria_rhizophila|t__SGB16671
TB	SRR28476460	strict	k__Bacteria|p__Actinomycetota|c__Actinomycetes|o__Mycobacteriales|f__Corynebacteriaceae|g__Corynebacterium|s__Corynebacterium_SGB17002	0.0625834	s__Corynebacterium_SGB17002
TB	SRR28476460	strict	k__Bacteria|p__Actinomycetota|c__Actinomycetes|o__Mycobacteriales|f__Corynebacteriaceae|g__Corynebacterium|s__Corynebacterium_SGB17002|t__SGB17002	0.0625834	s__Corynebacterium_SGB17002|t__SGB17002
TB	SRR28476460	strict	k__Bacteria|p__Actinomycetota|c__Actinomycetes|o__Mycobacteriales|f__Corynebacteriaceae|g__Corynebacterium|s__Corynebacterium_otitidis	0.0055992	s__Corynebacterium_otitidis
TB	SRR28476460	strict	k__Bacteria|p__Actinomycetota|c__Actinomycetes|o__Mycobacteriales|f__Corynebacteriaceae|g__Corynebacterium|s__Corynebacterium_otitidis|t__SGB17081	0.0055992	s__Corynebacterium_otitidis|t__SGB17081
TB	SRR28476460	strict	k__Bacteria|p__Actinomycetota|c__Actinomycetes|o__Mycobacteriales|f__Corynebacteriaceae|g__Corynebacterium|s__Corynebacterium_propinquum	0.0106259	s__Corynebacterium_propinquum
TB	SRR28476460	strict	k__Bacteria|p__Actinomycetota|c__Actinomycetes|o__Mycobacteriales|f__Corynebacteriaceae|g__Corynebacterium|s__Corynebacterium_propinquum|t__SGB17012	0.0106259	s__Corynebacterium_propinquum|t__SGB17012
TB	SRR28476460	strict	k__Bacteria|p__Actinomycetota|c__Actinomycetes|o__Mycobacteriales|f__Lawsonellaceae|g__GGB2722|s__GGB2722_SGB3663	0.0092094	s__GGB2722_SGB3663
TB	SRR28476460	strict	k__Bacteria|p__Actinomycetota|c__Actinomycetes|o__Mycobacteriales|f__Lawsonellaceae|g__GGB2722|s__GGB2722_SGB3663|t__SGB3663	0.0092094	s__GGB2722_SGB3663|t__SGB3663
TB	SRR28476460	strict	k__Bacteria|p__Actinomycetota|c__Actinomycetes|o__Propionibacteriales|f__Propionibacteriaceae|g__Cutibacterium|s__Cutibacterium_acnes	0.477492	s__Cutibacterium_acnes
TB	SRR28476460	strict	k__Bacteria|p__Actinomycetota|c__Actinomycetes|o__Propionibacteriales|f__Propionibacteriaceae|g__Cutibacterium|s__Cutibacterium_acnes|t__SGB16955	0.477492	s__Cutibacterium_acnes|t__SGB16955
TB	SRR28476460	strict	k__Bacteria|p__Actinomycetota|c__Actinomycetes|o__Propionibacteriales|f__Propionibacteriaceae|g__Cutibacterium|s__Cutibacterium_granulosum	0.0051398	s__Cutibacterium_granulosum
TB	SRR28476460	strict	k__Bacteria|p__Actinomycetota|c__Actinomycetes|o__Propionibacteriales|f__Propionibacteriaceae|g__Cutibacterium|s__Cutibacterium_granulosum|t__SGB16958	0.0051398	s__Cutibacterium_granulosum|t__SGB16958
TB	SRR28476460	strict	k__Bacteria|p__Firmicutes|c__Bacilli|o__Bacillales|f__Staphylococcaceae|g__Staphylococcus|s__Staphylococcus_pasteuri	0.0041819	s__Staphylococcus_pasteuri
TB	SRR28476460	strict	k__Bacteria|p__Firmicutes|c__Bacilli|o__Bacillales|f__Staphylococcaceae|g__Staphylococcus|s__Staphylococcus_pasteuri|t__SGB7855	0.0041819	s__Staphylococcus_pasteuri|t__SGB7855
TB	SRR28476460	strict	k__Bacteria|p__Firmicutes|c__Bacilli|o__Lactobacillales|f__Carnobacteriaceae|g__Dolosigranulum|s__Dolosigranulum_pigrum	0.0051786	s__Dolosigranulum_pigrum
TB	SRR28476460	strict	k__Bacteria|p__Firmicutes|c__Bacilli|o__Lactobacillales|f__Carnobacteriaceae|g__Dolosigranulum|s__Dolosigranulum_pigrum|t__SGB7017	0.0051786	s__Dolosigranulum_pigrum|t__SGB7017
TB	SRR28476460	strict	k__Bacteria|p__Firmicutes|c__Bacilli|o__Lactobacillales|f__Streptococcaceae|g__Streptococcus|s__Streptococcus_thermophilus	0.0017017	s__Streptococcus_thermophilus
TB	SRR28476460	strict	k__Bacteria|p__Firmicutes|c__Bacilli|o__Lactobacillales|f__Streptococcaceae|g__Streptococcus|s__Streptococcus_thermophilus|t__SGB8002	0.0017017	s__Streptococcus_thermophilus|t__SGB8002
TB	SRR28476460	strict	k__Bacteria|p__Pseudomonadota|c__Alphaproteobacteria|o__Hyphomicrobiales|f__Methylobacteriaceae|g__Methylobacterium|s__Methylobacterium_fujisawaense	0.0055434	s__Methylobacterium_fujisawaense
TB	SRR28476460	strict	k__Bacteria|p__Pseudomonadota|c__Alphaproteobacteria|o__Hyphomicrobiales|f__Methylobacteriaceae|g__Methylobacterium|s__Methylobacterium_fujisawaense|t__SGB11384	0.0055434	s__Methylobacterium_fujisawaense|t__SGB11384
TB	SRR28476460	strict	k__Bacteria|p__Pseudomonadota|c__Betaproteobacteria|o__Burkholderiales|f__Sphaerotilaceae|g__Caldimonas|s__Schlegelella_aquatica	0.0005995	s__Schlegelella_aquatica
TB	SRR28476460	strict	k__Bacteria|p__Pseudomonadota|c__Betaproteobacteria|o__Burkholderiales|f__Sphaerotilaceae|g__Caldimonas|s__Schlegelella_aquatica|t__SGB93705	0.0005995	s__Schlegelella_aquatica|t__SGB93705
TB	SRR28476460	strict	k__Bacteria|p__Pseudomonadota|c__Gammaproteobacteria|o__Moraxellales|f__Moraxellaceae|g__Moraxella|s__Moraxella_osloensis	0.000801	s__Moraxella_osloensis
TB	SRR28476460	strict	k__Bacteria|p__Pseudomonadota|c__Gammaproteobacteria|o__Moraxellales|f__Moraxellaceae|g__Moraxella|s__Moraxella_osloensis|t__SGB10439	0.000801	s__Moraxella_osloensis|t__SGB10439
TB	SRR28476460	strict	k__Bacteria|p__Pseudomonadota|c__Gammaproteobacteria|o__Pseudomonadales|f__Pseudomonadaceae|g__Pseudomonas|s__Pseudomonas_aeruginosa	0.0017705	s__Pseudomonas_aeruginosa
TB	SRR28476460	strict	k__Bacteria|p__Pseudomonadota|c__Gammaproteobacteria|o__Pseudomonadales|f__Pseudomonadaceae|g__Pseudomonas|s__Pseudomonas_aeruginosa|t__SGB12320	0.0017705	s__Pseudomonas_aeruginosa|t__SGB12320
TB	SRR28476461	strict	k__Bacteria|p__Actinomycetota|c__Actinomycetes|o__Micrococcales|f__Micrococcaceae|g__Kocuria|s__Kocuria_rhizophila	0.157295	s__Kocuria_rhizophila
TB	SRR28476461	strict	k__Bacteria|p__Actinomycetota|c__Actinomycetes|o__Micrococcales|f__Micrococcaceae|g__Kocuria|s__Kocuria_rhizophila|t__SGB16671	0.157295	s__Kocuria_rhizophila|t__SGB16671
TB	SRR28476461	strict	k__Bacteria|p__Actinomycetota|c__Actinomycetes|o__Micrococcales|f__Micrococcaceae|g__Rothia|s__Rothia_amarae	0.0045034	s__Rothia_amarae
TB	SRR28476461	strict	k__Bacteria|p__Actinomycetota|c__Actinomycetes|o__Micrococcales|f__Micrococcaceae|g__Rothia|s__Rothia_amarae|t__SGB34818	0.0045034	s__Rothia_amarae|t__SGB34818
TB	SRR28476461	strict	k__Bacteria|p__Actinomycetota|c__Actinomycetes|o__Mycobacteriales|f__Corynebacteriaceae|g__Corynebacterium|s__Corynebacterium_SGB17002	0.317885	s__Corynebacterium_SGB17002
TB	SRR28476461	strict	k__Bacteria|p__Actinomycetota|c__Actinomycetes|o__Mycobacteriales|f__Corynebacteriaceae|g__Corynebacterium|s__Corynebacterium_SGB17002|t__SGB17002	0.317885	s__Corynebacterium_SGB17002|t__SGB17002
TB	SRR28476461	strict	k__Bacteria|p__Actinomycetota|c__Actinomycetes|o__Mycobacteriales|f__Corynebacteriaceae|g__Corynebacterium|s__Corynebacterium_otitidis	0.0018431	s__Corynebacterium_otitidis
TB	SRR28476461	strict	k__Bacteria|p__Actinomycetota|c__Actinomycetes|o__Mycobacteriales|f__Corynebacteriaceae|g__Corynebacterium|s__Corynebacterium_otitidis|t__SGB17081	0.0018431	s__Corynebacterium_otitidis|t__SGB17081
TB	SRR28476461	strict	k__Bacteria|p__Actinomycetota|c__Actinomycetes|o__Mycobacteriales|f__Corynebacteriaceae|g__Corynebacterium|s__Corynebacterium_propinquum	0.088098	s__Corynebacterium_propinquum
TB	SRR28476461	strict	k__Bacteria|p__Actinomycetota|c__Actinomycetes|o__Mycobacteriales|f__Corynebacteriaceae|g__Corynebacterium|s__Corynebacterium_propinquum|t__SGB17012	0.088098	s__Corynebacterium_propinquum|t__SGB17012
TB	SRR28476461	strict	k__Bacteria|p__Actinomycetota|c__Actinomycetes|o__Mycobacteriales|f__Corynebacteriaceae|g__Corynebacterium|s__Corynebacterium_suicordis	0.0079511	s__Corynebacterium_suicordis
TB	SRR28476461	strict	k__Bacteria|p__Actinomycetota|c__Actinomycetes|o__Mycobacteriales|f__Corynebacteriaceae|g__Corynebacterium|s__Corynebacterium_suicordis|t__SGB86791	0.0079511	s__Corynebacterium_suicordis|t__SGB86791
TB	SRR28476461	strict	k__Bacteria|p__Actinomycetota|c__Actinomycetes|o__Mycobacteriales|f__Lawsonellaceae|g__GGB2722|s__GGB2722_SGB3663	0.0217154	s__GGB2722_SGB3663
TB	SRR28476461	strict	k__Bacteria|p__Actinomycetota|c__Actinomycetes|o__Mycobacteriales|f__Lawsonellaceae|g__GGB2722|s__GGB2722_SGB3663|t__SGB3663	0.0217154	s__GGB2722_SGB3663|t__SGB3663
TB	SRR28476461	strict	k__Bacteria|p__Actinomycetota|c__Actinomycetes|o__Propionibacteriales|f__Propionibacteriaceae|g__Cutibacterium|s__Cutibacterium_acnes	1.10061	s__Cutibacterium_acnes
TB	SRR28476461	strict	k__Bacteria|p__Actinomycetota|c__Actinomycetes|o__Propionibacteriales|f__Propionibacteriaceae|g__Cutibacterium|s__Cutibacterium_acnes|t__SGB16955	1.10061	s__Cutibacterium_acnes|t__SGB16955
TB	SRR28476461	strict	k__Bacteria|p__Firmicutes|c__Bacilli|o__Bacillales|f__Bacillaceae|g__Caldibacillus|s__Caldibacillus_thermoamylovorans	0.0068973	s__Caldibacillus_thermoamylovorans
TB	SRR28476461	strict	k__Bacteria|p__Firmicutes|c__Bacilli|o__Bacillales|f__Bacillaceae|g__Caldibacillus|s__Caldibacillus_thermoamylovorans|t__SGB7728	0.0068973	s__Caldibacillus_thermoamylovorans|t__SGB7728
TB	SRR28476461	strict	k__Bacteria|p__Firmicutes|c__Bacilli|o__Bacillales|f__Staphylococcaceae|g__Staphylococcus|s__Staphylococcus_pasteuri	0.0860115	s__Staphylococcus_pasteuri
TB	SRR28476461	strict	k__Bacteria|p__Firmicutes|c__Bacilli|o__Bacillales|f__Staphylococcaceae|g__Staphylococcus|s__Staphylococcus_pasteuri|t__SGB7855	0.0860115	s__Staphylococcus_pasteuri|t__SGB7855
TB	SRR28476461	strict	k__Bacteria|p__Firmicutes|c__Bacilli|o__Lactobacillales|f__Carnobacteriaceae|g__Dolosigranulum|s__Dolosigranulum_pigrum	0.0961682	s__Dolosigranulum_pigrum
TB	SRR28476461	strict	k__Bacteria|p__Firmicutes|c__Bacilli|o__Lactobacillales|f__Carnobacteriaceae|g__Dolosigranulum|s__Dolosigranulum_pigrum|t__SGB7017	0.0961682	s__Dolosigranulum_pigrum|t__SGB7017
TB	SRR28476461	strict	k__Bacteria|p__Firmicutes|c__Bacilli|o__Lactobacillales|f__Streptococcaceae|g__Streptococcus|s__Streptococcus_thermophilus	0.0164943	s__Streptococcus_thermophilus
TB	SRR28476461	strict	k__Bacteria|p__Firmicutes|c__Bacilli|o__Lactobacillales|f__Streptococcaceae|g__Streptococcus|s__Streptococcus_thermophilus|t__SGB8002	0.0164943	s__Streptococcus_thermophilus|t__SGB8002
TB	SRR28476461	strict	k__Bacteria|p__Pseudomonadota|c__Betaproteobacteria|o__Burkholderiales|f__Oxalobacteraceae|g__Herbaspirillum|s__Herbaspirillum_sp_SJZ107	0.0011851	s__Herbaspirillum_sp_SJZ107
TB	SRR28476461	strict	k__Bacteria|p__Pseudomonadota|c__Betaproteobacteria|o__Burkholderiales|f__Oxalobacteraceae|g__Herbaspirillum|s__Herbaspirillum_sp_SJZ107|t__SGB179476	0.0011851	s__Herbaspirillum_sp_SJZ107|t__SGB179476
TB	SRR28476461	strict	k__Bacteria|p__Pseudomonadota|c__Betaproteobacteria|o__Burkholderiales|f__Sphaerotilaceae|g__Caldimonas|s__Schlegelella_aquatica	0.0036379	s__Schlegelella_aquatica
TB	SRR28476461	strict	k__Bacteria|p__Pseudomonadota|c__Betaproteobacteria|o__Burkholderiales|f__Sphaerotilaceae|g__Caldimonas|s__Schlegelella_aquatica|t__SGB93705	0.0036379	s__Schlegelella_aquatica|t__SGB93705
TB	SRR28476461	strict	k__Bacteria|p__Pseudomonadota|c__CFGB2546|o__OFGB2546|f__FGB2546|g__GGB7511|s__GGB7511_SGB10952	0.0326266	s__GGB7511_SGB10952
TB	SRR28476461	strict	k__Bacteria|p__Pseudomonadota|c__CFGB2546|o__OFGB2546|f__FGB2546|g__GGB7511|s__GGB7511_SGB10952|t__SGB10952	0.0326266	s__GGB7511_SGB10952|t__SGB10952
TB	SRR28476461	strict	k__Bacteria|p__Pseudomonadota|c__CFGB33292|o__OFGB33292|f__FGB33292|g__GGB48272|s__GGB48272_SGB66282	0.0168449	s__GGB48272_SGB66282
TB	SRR28476461	strict	k__Bacteria|p__Pseudomonadota|c__CFGB33292|o__OFGB33292|f__FGB33292|g__GGB48272|s__GGB48272_SGB66282|t__SGB66282	0.0168449	s__GGB48272_SGB66282|t__SGB66282
TB	SRR28476461	strict	k__Bacteria|p__Pseudomonadota|c__Gammaproteobacteria|o__Moraxellales|f__Moraxellaceae|g__Moraxella|s__Moraxella_osloensis	0.0178614	s__Moraxella_osloensis
TB	SRR28476461	strict	k__Bacteria|p__Pseudomonadota|c__Gammaproteobacteria|o__Moraxellales|f__Moraxellaceae|g__Moraxella|s__Moraxella_osloensis|t__SGB10439	0.0178614	s__Moraxella_osloensis|t__SGB10439
TB	SRR28476461	strict	k__Bacteria|p__Pseudomonadota|c__Gammaproteobacteria|o__Pseudomonadales|f__Pseudomonadaceae|g__Pseudomonas|s__Pseudomonas_aeruginosa	0.0125172	s__Pseudomonas_aeruginosa
TB	SRR28476461	strict	k__Bacteria|p__Pseudomonadota|c__Gammaproteobacteria|o__Pseudomonadales|f__Pseudomonadaceae|g__Pseudomonas|s__Pseudomonas_aeruginosa|t__SGB12320	0.0125172	s__Pseudomonas_aeruginosa|t__SGB12320
TB	SRR28476462	strict	k__Bacteria|p__Actinomycetota|c__Actinomycetes|o__Micrococcales|f__Dermacoccaceae|g__Dermacoccus|s__Dermacoccus_nishinomiyaensis	0.0096525	s__Dermacoccus_nishinomiyaensis
TB	SRR28476462	strict	k__Bacteria|p__Actinomycetota|c__Actinomycetes|o__Micrococcales|f__Dermacoccaceae|g__Dermacoccus|s__Dermacoccus_nishinomiyaensis|t__SGB16007	0.0096525	s__Dermacoccus_nishinomiyaensis|t__SGB16007
TB	SRR28476462	strict	k__Bacteria|p__Actinomycetota|c__Actinomycetes|o__Micrococcales|f__Microbacteriaceae|g__Microbacterium|s__Microbacterium_aquilitoris	0.0093399	s__Microbacterium_aquilitoris
TB	SRR28476462	strict	k__Bacteria|p__Actinomycetota|c__Actinomycetes|o__Micrococcales|f__Microbacteriaceae|g__Microbacterium|s__Microbacterium_aquilitoris|t__SGB16906	0.0093399	s__Microbacterium_aquilitoris|t__SGB16906
TB	SRR28476462	strict	k__Bacteria|p__Actinomycetota|c__Actinomycetes|o__Micrococcales|f__Microbacteriaceae|g__Microbacterium|s__Microbacterium_lemovicicum	0.0043505	s__Microbacterium_lemovicicum
TB	SRR28476462	strict	k__Bacteria|p__Actinomycetota|c__Actinomycetes|o__Micrococcales|f__Microbacteriaceae|g__Microbacterium|s__Microbacterium_lemovicicum|t__SGB34956	0.0043505	s__Microbacterium_lemovicicum|t__SGB34956
TB	SRR28476462	strict	k__Bacteria|p__Actinomycetota|c__Actinomycetes|o__Micrococcales|f__Microbacteriaceae|g__Rathayibacter|s__Rathayibacter_festucae	0.0076849	s__Rathayibacter_festucae
TB	SRR28476462	strict	k__Bacteria|p__Actinomycetota|c__Actinomycetes|o__Micrococcales|f__Microbacteriaceae|g__Rathayibacter|s__Rathayibacter_festucae|t__SGB34992	0.0076849	s__Rathayibacter_festucae|t__SGB34992
TB	SRR28476462	strict	k__Bacteria|p__Actinomycetota|c__Actinomycetes|o__Micrococcales|f__Microbacteriaceae|g__Rathayibacter|s__Rathayibacter_sp_AY1A1	0.009906	s__Rathayibacter_sp_AY1A1
TB	SRR28476462	strict	k__Bacteria|p__Actinomycetota|c__Actinomycetes|o__Micrococcales|f__Microbacteriaceae|g__Rathayibacter|s__Rathayibacter_sp_AY1A1|t__SGB23914	0.009906	s__Rathayibacter_sp_AY1A1|t__SGB23914
TB	SRR28476462	strict	k__Bacteria|p__Actinomycetota|c__Actinomycetes|o__Micrococcales|f__Micrococcaceae|g__Kocuria|s__Kocuria_palustris	0.0009203	s__Kocuria_palustris
TB	SRR28476462	strict	k__Bacteria|p__Actinomycetota|c__Actinomycetes|o__Micrococcales|f__Micrococcaceae|g__Kocuria|s__Kocuria_palustris|t__SGB16663	0.0009203	s__Kocuria_palustris|t__SGB16663
TB	SRR28476462	strict	k__Bacteria|p__Actinomycetota|c__Actinomycetes|o__Micrococcales|f__Micrococcaceae|g__Kocuria|s__Kocuria_rhizophila	0.0500836	s__Kocuria_rhizophila
TB	SRR28476462	strict	k__Bacteria|p__Actinomycetota|c__Actinomycetes|o__Micrococcales|f__Micrococcaceae|g__Kocuria|s__Kocuria_rhizophila|t__SGB16671	0.0500836	s__Kocuria_rhizophila|t__SGB16671
TB	SRR28476462	strict	k__Bacteria|p__Actinomycetota|c__Actinomycetes|o__Micrococcales|f__Micrococcaceae|g__Rothia|s__Rothia_amarae	0.0222787	s__Rothia_amarae
TB	SRR28476462	strict	k__Bacteria|p__Actinomycetota|c__Actinomycetes|o__Micrococcales|f__Micrococcaceae|g__Rothia|s__Rothia_amarae|t__SGB34818	0.0222787	s__Rothia_amarae|t__SGB34818
TB	SRR28476462	strict	k__Bacteria|p__Actinomycetota|c__Actinomycetes|o__Mycobacteriales|f__Corynebacteriaceae|g__Corynebacterium|s__Corynebacterium_SGB17002	0.339115	s__Corynebacterium_SGB17002
TB	SRR28476462	strict	k__Bacteria|p__Actinomycetota|c__Actinomycetes|o__Mycobacteriales|f__Corynebacteriaceae|g__Corynebacterium|s__Corynebacterium_SGB17002|t__SGB17002	0.339115	s__Corynebacterium_SGB17002|t__SGB17002
TB	SRR28476462	strict	k__Bacteria|p__Actinomycetota|c__Actinomycetes|o__Mycobacteriales|f__Corynebacteriaceae|g__Corynebacterium|s__Corynebacterium_accolens	0.0016243	s__Corynebacterium_accolens
TB	SRR28476462	strict	k__Bacteria|p__Actinomycetota|c__Actinomycetes|o__Mycobacteriales|f__Corynebacteriaceae|g__Corynebacterium|s__Corynebacterium_accolens|t__SGB17097	0.0016243	s__Corynebacterium_accolens|t__SGB17097
TB	SRR28476462	strict	k__Bacteria|p__Actinomycetota|c__Actinomycetes|o__Mycobacteriales|f__Corynebacteriaceae|g__Corynebacterium|s__Corynebacterium_otitidis	0.0008763	s__Corynebacterium_otitidis
TB	SRR28476462	strict	k__Bacteria|p__Actinomycetota|c__Actinomycetes|o__Mycobacteriales|f__Corynebacteriaceae|g__Corynebacterium|s__Corynebacterium_otitidis|t__SGB17081	0.0008763	s__Corynebacterium_otitidis|t__SGB17081
TB	SRR28476462	strict	k__Bacteria|p__Actinomycetota|c__Actinomycetes|o__Mycobacteriales|f__Corynebacteriaceae|g__Corynebacterium|s__Corynebacterium_propinquum	0.0687243	s__Corynebacterium_propinquum
TB	SRR28476462	strict	k__Bacteria|p__Actinomycetota|c__Actinomycetes|o__Mycobacteriales|f__Corynebacteriaceae|g__Corynebacterium|s__Corynebacterium_propinquum|t__SGB17012	0.0687243	s__Corynebacterium_propinquum|t__SGB17012
TB	SRR28476462	strict	k__Bacteria|p__Actinomycetota|c__Actinomycetes|o__Mycobacteriales|f__Corynebacteriaceae|g__Corynebacterium|s__Corynebacterium_singulare	0.0065314	s__Corynebacterium_singulare
TB	SRR28476462	strict	k__Bacteria|p__Actinomycetota|c__Actinomycetes|o__Mycobacteriales|f__Corynebacteriaceae|g__Corynebacterium|s__Corynebacterium_singulare|t__SGB17118	0.0065314	s__Corynebacterium_singulare|t__SGB17118
TB	SRR28476462	strict	k__Bacteria|p__Actinomycetota|c__Actinomycetes|o__Mycobacteriales|f__Lawsonellaceae|g__GGB2722|s__GGB2722_SGB3663	0.0425232	s__GGB2722_SGB3663
TB	SRR28476462	strict	k__Bacteria|p__Actinomycetota|c__Actinomycetes|o__Mycobacteriales|f__Lawsonellaceae|g__GGB2722|s__GGB2722_SGB3663|t__SGB3663	0.0425232	s__GGB2722_SGB3663|t__SGB3663
TB	SRR28476462	strict	k__Bacteria|p__Actinomycetota|c__Actinomycetes|o__Propionibacteriales|f__Propionibacteriaceae|g__Cutibacterium|s__Cutibacterium_acnes	1.32069	s__Cutibacterium_acnes
TB	SRR28476462	strict	k__Bacteria|p__Actinomycetota|c__Actinomycetes|o__Propionibacteriales|f__Propionibacteriaceae|g__Cutibacterium|s__Cutibacterium_acnes|t__SGB16955	1.32069	s__Cutibacterium_acnes|t__SGB16955
TB	SRR28476462	strict	k__Bacteria|p__Actinomycetota|c__Actinomycetes|o__Propionibacteriales|f__Propionibacteriaceae|g__Cutibacterium|s__Cutibacterium_namnetense	0.0054873	s__Cutibacterium_namnetense
TB	SRR28476462	strict	k__Bacteria|p__Actinomycetota|c__Actinomycetes|o__Propionibacteriales|f__Propionibacteriaceae|g__Cutibacterium|s__Cutibacterium_namnetense|t__SGB16956	0.0054873	s__Cutibacterium_namnetense|t__SGB16956
TB	SRR28476462	strict	k__Bacteria|p__Bacteria_unclassified|c__Bacteria_unclassified|o__Bacteria_unclassified|f__Bacteria_unclassified|g__Bacteria_unclassified|s__bacterium	0.0339441	s__bacterium
TB	SRR28476462	strict	k__Bacteria|p__Bacteria_unclassified|c__Bacteria_unclassified|o__Bacteria_unclassified|f__Bacteria_unclassified|g__Bacteria_unclassified|s__bacterium|t__SGB94171	0.0339441	s__bacterium|t__SGB94171
TB	SRR28476462	strict	k__Bacteria|p__Bacteroidota|c__Flavobacteriia|o__Flavobacteriales|f__Weeksellaceae|g__Epilithonimonas|s__Epilithonimonas_hominis	0.0068004	s__Epilithonimonas_hominis
TB	SRR28476462	strict	k__Bacteria|p__Bacteroidota|c__Flavobacteriia|o__Flavobacteriales|f__Weeksellaceae|g__Epilithonimonas|s__Epilithonimonas_hominis|t__SGB2549	0.0068004	s__Epilithonimonas_hominis|t__SGB2549
TB	SRR28476462	strict	k__Bacteria|p__Bacteroidota|c__Flavobacteriia|o__Flavobacteriales|f__Weeksellaceae|g__Weeksellaceae_unclassified|s__Weeksellaceae_bacterium	0.0044864	s__Weeksellaceae_bacterium
TB	SRR28476462	strict	k__Bacteria|p__Bacteroidota|c__Flavobacteriia|o__Flavobacteriales|f__Weeksellaceae|g__Weeksellaceae_unclassified|s__Weeksellaceae_bacterium|t__SGB194979	0.0044864	s__Weeksellaceae_bacterium|t__SGB194979
TB	SRR28476462	strict	k__Bacteria|p__Bacteroidota|c__Sphingobacteriia|o__Sphingobacteriales|f__Sphingobacteriaceae|g__Pedobacter|s__Pedobacter_sp_Leaf41	0.0103633	s__Pedobacter_sp_Leaf41
TB	SRR28476462	strict	k__Bacteria|p__Bacteroidota|c__Sphingobacteriia|o__Sphingobacteriales|f__Sphingobacteriaceae|g__Pedobacter|s__Pedobacter_sp_Leaf41|t__SGB3114	0.0103633	s__Pedobacter_sp_Leaf41|t__SGB3114
TB	SRR28476462	strict	k__Bacteria|p__Firmicutes|c__Bacilli|o__Bacillales|f__Staphylococcaceae|g__Staphylococcus|s__Staphylococcus_hominis	0.0075048	s__Staphylococcus_hominis
TB	SRR28476462	strict	k__Bacteria|p__Firmicutes|c__Bacilli|o__Bacillales|f__Staphylococcaceae|g__Staphylococcus|s__Staphylococcus_hominis|t__SGB7858	0.0075048	s__Staphylococcus_hominis|t__SGB7858
TB	SRR28476462	strict	k__Bacteria|p__Firmicutes|c__Bacilli|o__Lactobacillales|f__Carnobacteriaceae|g__Dolosigranulum|s__Dolosigranulum_pigrum	0.0400951	s__Dolosigranulum_pigrum
TB	SRR28476462	strict	k__Bacteria|p__Firmicutes|c__Bacilli|o__Lactobacillales|f__Carnobacteriaceae|g__Dolosigranulum|s__Dolosigranulum_pigrum|t__SGB7017	0.0400951	s__Dolosigranulum_pigrum|t__SGB7017
TB	SRR28476462	strict	k__Bacteria|p__Firmicutes|c__Bacilli|o__Lactobacillales|f__Streptococcaceae|g__Streptococcus|s__Streptococcus_thermophilus	0.196724	s__Streptococcus_thermophilus
TB	SRR28476462	strict	k__Bacteria|p__Firmicutes|c__Bacilli|o__Lactobacillales|f__Streptococcaceae|g__Streptococcus|s__Streptococcus_thermophilus|t__SGB8002	0.196724	s__Streptococcus_thermophilus|t__SGB8002
TB	SRR28476462	strict	k__Bacteria|p__Pseudomonadota|c__Alphaproteobacteria|o__Hyphomicrobiales|f__Hyphomicrobiales_unclassified|g__Hyphomicrobiales_unclassified|s__Hyphomicrobiales_bacterium	0.0159574	s__Hyphomicrobiales_bacterium
TB	SRR28476462	strict	k__Bacteria|p__Pseudomonadota|c__Alphaproteobacteria|o__Hyphomicrobiales|f__Hyphomicrobiales_unclassified|g__Hyphomicrobiales_unclassified|s__Hyphomicrobiales_bacterium|t__SGB11097	0.0159574	s__Hyphomicrobiales_bacterium|t__SGB11097
TB	SRR28476462	strict	k__Bacteria|p__Pseudomonadota|c__Alphaproteobacteria|o__Hyphomicrobiales|f__Rhizobiaceae|g__GGB7580|s__GGB7580_SGB11074	0.001073	s__GGB7580_SGB11074
TB	SRR28476462	strict	k__Bacteria|p__Pseudomonadota|c__Alphaproteobacteria|o__Hyphomicrobiales|f__Rhizobiaceae|g__GGB7580|s__GGB7580_SGB11074|t__SGB11074	0.001073	s__GGB7580_SGB11074|t__SGB11074
TB	SRR28476462	strict	k__Bacteria|p__Pseudomonadota|c__Alphaproteobacteria|o__Sphingomonadales|f__Sphingomonadaceae|g__Sphingomonas|s__Sphingomonas_aerolata	0.0024728	s__Sphingomonas_aerolata
TB	SRR28476462	strict	k__Bacteria|p__Pseudomonadota|c__Alphaproteobacteria|o__Sphingomonadales|f__Sphingomonadaceae|g__Sphingomonas|s__Sphingomonas_aerolata|t__SGB11652	0.0024728	s__Sphingomonas_aerolata|t__SGB11652
TB	SRR28476462	strict	k__Bacteria|p__Pseudomonadota|c__Alphaproteobacteria|o__Sphingomonadales|f__Sphingomonadaceae|g__Sphingomonas|s__Sphingomonas_sp_CFBP_8760	0.0116472	s__Sphingomonas_sp_CFBP_8760
TB	SRR28476462	strict	k__Bacteria|p__Pseudomonadota|c__Alphaproteobacteria|o__Sphingomonadales|f__Sphingomonadaceae|g__Sphingomonas|s__Sphingomonas_sp_CFBP_8760|t__SGB90173	0.0116472	s__Sphingomonas_sp_CFBP_8760|t__SGB90173
TB	SRR28476462	strict	k__Bacteria|p__Pseudomonadota|c__Gammaproteobacteria|o__Moraxellales|f__Moraxellaceae|g__Moraxella|s__Moraxella_osloensis	0.0275068	s__Moraxella_osloensis
TB	SRR28476462	strict	k__Bacteria|p__Pseudomonadota|c__Gammaproteobacteria|o__Moraxellales|f__Moraxellaceae|g__Moraxella|s__Moraxella_osloensis|t__SGB10439	0.0275068	s__Moraxella_osloensis|t__SGB10439
TB	SRR28476462	strict	k__Bacteria|p__Pseudomonadota|c__Gammaproteobacteria|o__Pseudomonadales|f__Pseudomonadaceae|g__Pseudomonas|s__Pseudomonas_aeruginosa	0.0018092	s__Pseudomonas_aeruginosa
TB	SRR28476462	strict	k__Bacteria|p__Pseudomonadota|c__Gammaproteobacteria|o__Pseudomonadales|f__Pseudomonadaceae|g__Pseudomonas|s__Pseudomonas_aeruginosa|t__SGB12320	0.0018092	s__Pseudomonas_aeruginosa|t__SGB12320
TB	SRR28476462	strict	k__Eukaryota|p__Basidiomycota|c__Malasseziomycetes|o__Malasseziales|f__Malasseziaceae|g__Malassezia|s__Malassezia_restricta	0.0004859	s__Malassezia_restricta
TB	SRR28476462	strict	k__Eukaryota|p__Basidiomycota|c__Malasseziomycetes|o__Malasseziales|f__Malasseziaceae|g__Malassezia|s__Malassezia_restricta|t__EUK76775	0.0004859	s__Malassezia_restricta|t__EUK76775
TB	SRR28476463	strict	k__Bacteria|p__Actinomycetota|c__Actinomycetes|o__Micrococcales|f__Micrococcaceae|g__Kocuria|s__Kocuria_rhizophila	0.0037623	s__Kocuria_rhizophila
TB	SRR28476463	strict	k__Bacteria|p__Actinomycetota|c__Actinomycetes|o__Micrococcales|f__Micrococcaceae|g__Kocuria|s__Kocuria_rhizophila|t__SGB16671	0.0037623	s__Kocuria_rhizophila|t__SGB16671
TB	SRR28476463	strict	k__Bacteria|p__Actinomycetota|c__Actinomycetes|o__Micrococcales|f__Micrococcaceae|g__Rothia|s__Rothia_amarae	0.0001102	s__Rothia_amarae
TB	SRR28476463	strict	k__Bacteria|p__Actinomycetota|c__Actinomycetes|o__Micrococcales|f__Micrococcaceae|g__Rothia|s__Rothia_amarae|t__SGB34818	0.0001102	s__Rothia_amarae|t__SGB34818
TB	SRR28476463	strict	k__Bacteria|p__Actinomycetota|c__Actinomycetes|o__Mycobacteriales|f__Corynebacteriaceae|g__Corynebacterium|s__Corynebacterium_SGB17002	0.160459	s__Corynebacterium_SGB17002
TB	SRR28476463	strict	k__Bacteria|p__Actinomycetota|c__Actinomycetes|o__Mycobacteriales|f__Corynebacteriaceae|g__Corynebacterium|s__Corynebacterium_SGB17002|t__SGB17002	0.160459	s__Corynebacterium_SGB17002|t__SGB17002
TB	SRR28476463	strict	k__Bacteria|p__Actinomycetota|c__Actinomycetes|o__Mycobacteriales|f__Corynebacteriaceae|g__Corynebacterium|s__Corynebacterium_kefirresidentii	0.0002313	s__Corynebacterium_kefirresidentii
TB	SRR28476463	strict	k__Bacteria|p__Actinomycetota|c__Actinomycetes|o__Mycobacteriales|f__Corynebacteriaceae|g__Corynebacterium|s__Corynebacterium_kefirresidentii|t__SGB17100	0.0002313	s__Corynebacterium_kefirresidentii|t__SGB17100
TB	SRR28476463	strict	k__Bacteria|p__Actinomycetota|c__Actinomycetes|o__Mycobacteriales|f__Corynebacteriaceae|g__Corynebacterium|s__Corynebacterium_otitidis	0.001927	s__Corynebacterium_otitidis
TB	SRR28476463	strict	k__Bacteria|p__Actinomycetota|c__Actinomycetes|o__Mycobacteriales|f__Corynebacteriaceae|g__Corynebacterium|s__Corynebacterium_otitidis|t__SGB17081	0.001927	s__Corynebacterium_otitidis|t__SGB17081
TB	SRR28476463	strict	k__Bacteria|p__Actinomycetota|c__Actinomycetes|o__Mycobacteriales|f__Corynebacteriaceae|g__Corynebacterium|s__Corynebacterium_propinquum	0.0230373	s__Corynebacterium_propinquum
TB	SRR28476463	strict	k__Bacteria|p__Actinomycetota|c__Actinomycetes|o__Mycobacteriales|f__Corynebacteriaceae|g__Corynebacterium|s__Corynebacterium_propinquum|t__SGB17012	0.0230373	s__Corynebacterium_propinquum|t__SGB17012
TB	SRR28476463	strict	k__Bacteria|p__Actinomycetota|c__Actinomycetes|o__Mycobacteriales|f__Lawsonellaceae|g__GGB2722|s__GGB2722_SGB3663	0.0458446	s__GGB2722_SGB3663
TB	SRR28476463	strict	k__Bacteria|p__Actinomycetota|c__Actinomycetes|o__Mycobacteriales|f__Lawsonellaceae|g__GGB2722|s__GGB2722_SGB3663|t__SGB3663	0.0458446	s__GGB2722_SGB3663|t__SGB3663
TB	SRR28476463	strict	k__Bacteria|p__Actinomycetota|c__Actinomycetes|o__Propionibacteriales|f__Propionibacteriaceae|g__Cutibacterium|s__Cutibacterium_acnes	0.673464	s__Cutibacterium_acnes
TB	SRR28476463	strict	k__Bacteria|p__Actinomycetota|c__Actinomycetes|o__Propionibacteriales|f__Propionibacteriaceae|g__Cutibacterium|s__Cutibacterium_acnes|t__SGB16955	0.673464	s__Cutibacterium_acnes|t__SGB16955
TB	SRR28476463	strict	k__Bacteria|p__Actinomycetota|c__Actinomycetes|o__Propionibacteriales|f__Propionibacteriaceae|g__Cutibacterium|s__Cutibacterium_namnetense	0.0019789	s__Cutibacterium_namnetense
TB	SRR28476463	strict	k__Bacteria|p__Actinomycetota|c__Actinomycetes|o__Propionibacteriales|f__Propionibacteriaceae|g__Cutibacterium|s__Cutibacterium_namnetense|t__SGB16956	0.0019789	s__Cutibacterium_namnetense|t__SGB16956
TB	SRR28476463	strict	k__Bacteria|p__Firmicutes|c__Bacilli|o__Lactobacillales|f__Carnobacteriaceae|g__Dolosigranulum|s__Dolosigranulum_pigrum	0.0214663	s__Dolosigranulum_pigrum
TB	SRR28476463	strict	k__Bacteria|p__Firmicutes|c__Bacilli|o__Lactobacillales|f__Carnobacteriaceae|g__Dolosigranulum|s__Dolosigranulum_pigrum|t__SGB7017	0.0214663	s__Dolosigranulum_pigrum|t__SGB7017
TB	SRR28476463	strict	k__Bacteria|p__Pseudomonadota|c__Alphaproteobacteria|o__Hyphomicrobiales|f__Methylobacteriaceae|g__Methylobacterium|s__Methylobacterium_fujisawaense	0.0006128	s__Methylobacterium_fujisawaense
TB	SRR28476463	strict	k__Bacteria|p__Pseudomonadota|c__Alphaproteobacteria|o__Hyphomicrobiales|f__Methylobacteriaceae|g__Methylobacterium|s__Methylobacterium_fujisawaense|t__SGB11384	0.0006128	s__Methylobacterium_fujisawaense|t__SGB11384
TB	SRR28476463	strict	k__Bacteria|p__Pseudomonadota|c__Alphaproteobacteria|o__Hyphomicrobiales|f__Nitrobacteraceae|g__Bradyrhizobium|s__Bradyrhizobium_SGB11337	0.0016423	s__Bradyrhizobium_SGB11337
TB	SRR28476463	strict	k__Bacteria|p__Pseudomonadota|c__Alphaproteobacteria|o__Hyphomicrobiales|f__Nitrobacteraceae|g__Bradyrhizobium|s__Bradyrhizobium_SGB11337|t__SGB11337	0.0016423	s__Bradyrhizobium_SGB11337|t__SGB11337
TB	SRR28476463	strict	k__Bacteria|p__Pseudomonadota|c__Betaproteobacteria|o__Burkholderiales|f__Burkholderiales_unclassified|g__Tepidimonas|s__Tepidimonas_fonticaldi	0.0019795	s__Tepidimonas_fonticaldi
TB	SRR28476463	strict	k__Bacteria|p__Pseudomonadota|c__Betaproteobacteria|o__Burkholderiales|f__Burkholderiales_unclassified|g__Tepidimonas|s__Tepidimonas_fonticaldi|t__SGB12671	0.0019795	s__Tepidimonas_fonticaldi|t__SGB12671
TB	SRR28476463	strict	k__Bacteria|p__Pseudomonadota|c__Gammaproteobacteria|o__Pseudomonadales|f__Pseudomonadaceae|g__Pseudomonas|s__Pseudomonas_aeruginosa	0.0078915	s__Pseudomonas_aeruginosa
TB	SRR28476463	strict	k__Bacteria|p__Pseudomonadota|c__Gammaproteobacteria|o__Pseudomonadales|f__Pseudomonadaceae|g__Pseudomonas|s__Pseudomonas_aeruginosa|t__SGB12320	0.0078915	s__Pseudomonas_aeruginosa|t__SGB12320
TB	SRR28476463	strict	k__Eukaryota|p__Basidiomycota|c__Malasseziomycetes|o__Malasseziales|f__Malasseziaceae|g__Malassezia|s__Malassezia_restricta	0.0013739	s__Malassezia_restricta
TB	SRR28476463	strict	k__Eukaryota|p__Basidiomycota|c__Malasseziomycetes|o__Malasseziales|f__Malasseziaceae|g__Malassezia|s__Malassezia_restricta|t__EUK76775	0.0013739	s__Malassezia_restricta|t__EUK76775
TB	SRR28476464	strict	k__Bacteria|p__Actinomycetota|c__Actinomycetes|o__Micrococcales|f__Micrococcaceae|g__Kocuria|s__Kocuria_palustris	0.0098688	s__Kocuria_palustris
TB	SRR28476464	strict	k__Bacteria|p__Actinomycetota|c__Actinomycetes|o__Micrococcales|f__Micrococcaceae|g__Kocuria|s__Kocuria_palustris|t__SGB16663	0.0098688	s__Kocuria_palustris|t__SGB16663
TB	SRR28476464	strict	k__Bacteria|p__Actinomycetota|c__Actinomycetes|o__Micrococcales|f__Micrococcaceae|g__Kocuria|s__Kocuria_rhizophila	0.0250477	s__Kocuria_rhizophila
TB	SRR28476464	strict	k__Bacteria|p__Actinomycetota|c__Actinomycetes|o__Micrococcales|f__Micrococcaceae|g__Kocuria|s__Kocuria_rhizophila|t__SGB16671	0.0250477	s__Kocuria_rhizophila|t__SGB16671
TB	SRR28476464	strict	k__Bacteria|p__Actinomycetota|c__Actinomycetes|o__Mycobacteriales|f__Corynebacteriaceae|g__Corynebacterium|s__Corynebacterium_SGB17002	0.269927	s__Corynebacterium_SGB17002
TB	SRR28476464	strict	k__Bacteria|p__Actinomycetota|c__Actinomycetes|o__Mycobacteriales|f__Corynebacteriaceae|g__Corynebacterium|s__Corynebacterium_SGB17002|t__SGB17002	0.269927	s__Corynebacterium_SGB17002|t__SGB17002
TB	SRR28476464	strict	k__Bacteria|p__Actinomycetota|c__Actinomycetes|o__Mycobacteriales|f__Corynebacteriaceae|g__Corynebacterium|s__Corynebacterium_otitidis	0.0208203	s__Corynebacterium_otitidis
TB	SRR28476464	strict	k__Bacteria|p__Actinomycetota|c__Actinomycetes|o__Mycobacteriales|f__Corynebacteriaceae|g__Corynebacterium|s__Corynebacterium_otitidis|t__SGB17081	0.0208203	s__Corynebacterium_otitidis|t__SGB17081
TB	SRR28476464	strict	k__Bacteria|p__Actinomycetota|c__Actinomycetes|o__Mycobacteriales|f__Corynebacteriaceae|g__Corynebacterium|s__Corynebacterium_propinquum	0.0177458	s__Corynebacterium_propinquum
TB	SRR28476464	strict	k__Bacteria|p__Actinomycetota|c__Actinomycetes|o__Mycobacteriales|f__Corynebacteriaceae|g__Corynebacterium|s__Corynebacterium_propinquum|t__SGB17012	0.0177458	s__Corynebacterium_propinquum|t__SGB17012
TB	SRR28476464	strict	k__Bacteria|p__Actinomycetota|c__Actinomycetes|o__Mycobacteriales|f__Corynebacteriaceae|g__Corynebacterium|s__Corynebacterium_sp_SCR221107	0.0001372	s__Corynebacterium_sp_SCR221107
TB	SRR28476464	strict	k__Bacteria|p__Actinomycetota|c__Actinomycetes|o__Mycobacteriales|f__Corynebacteriaceae|g__Corynebacterium|s__Corynebacterium_sp_SCR221107|t__SGB152359	0.0001372	s__Corynebacterium_sp_SCR221107|t__SGB152359
TB	SRR28476464	strict	k__Bacteria|p__Actinomycetota|c__Actinomycetes|o__Mycobacteriales|f__Lawsonellaceae|g__GGB2722|s__GGB2722_SGB3663	0.0914317	s__GGB2722_SGB3663
TB	SRR28476464	strict	k__Bacteria|p__Actinomycetota|c__Actinomycetes|o__Mycobacteriales|f__Lawsonellaceae|g__GGB2722|s__GGB2722_SGB3663|t__SGB3663	0.0914317	s__GGB2722_SGB3663|t__SGB3663
TB	SRR28476464	strict	k__Bacteria|p__Actinomycetota|c__Actinomycetes|o__Propionibacteriales|f__Propionibacteriaceae|g__Cutibacterium|s__Cutibacterium_acnes	1.44457	s__Cutibacterium_acnes
TB	SRR28476464	strict	k__Bacteria|p__Actinomycetota|c__Actinomycetes|o__Propionibacteriales|f__Propionibacteriaceae|g__Cutibacterium|s__Cutibacterium_acnes|t__SGB16955	1.44457	s__Cutibacterium_acnes|t__SGB16955
TB	SRR28476464	strict	k__Bacteria|p__Actinomycetota|c__Actinomycetes|o__Propionibacteriales|f__Propionibacteriaceae|g__Cutibacterium|s__Cutibacterium_granulosum	0.0011824	s__Cutibacterium_granulosum
TB	SRR28476464	strict	k__Bacteria|p__Actinomycetota|c__Actinomycetes|o__Propionibacteriales|f__Propionibacteriaceae|g__Cutibacterium|s__Cutibacterium_granulosum|t__SGB16958	0.0011824	s__Cutibacterium_granulosum|t__SGB16958
TB	SRR28476464	strict	k__Bacteria|p__Actinomycetota|c__Actinomycetes|o__Propionibacteriales|f__Propionibacteriaceae|g__Cutibacterium|s__Cutibacterium_namnetense	0.0072706	s__Cutibacterium_namnetense
TB	SRR28476464	strict	k__Bacteria|p__Actinomycetota|c__Actinomycetes|o__Propionibacteriales|f__Propionibacteriaceae|g__Cutibacterium|s__Cutibacterium_namnetense|t__SGB16956	0.0072706	s__Cutibacterium_namnetense|t__SGB16956
TB	SRR28476464	strict	k__Bacteria|p__Firmicutes|c__Bacilli|o__Bacillales|f__Bacillaceae|g__Geobacillus|s__Geobacillus_stearothermophilus	0.0082155	s__Geobacillus_stearothermophilus
TB	SRR28476464	strict	k__Bacteria|p__Firmicutes|c__Bacilli|o__Bacillales|f__Bacillaceae|g__Geobacillus|s__Geobacillus_stearothermophilus|t__SGB8344	0.0082155	s__Geobacillus_stearothermophilus|t__SGB8344
TB	SRR28476464	strict	k__Bacteria|p__Firmicutes|c__Bacilli|o__Lactobacillales|f__Carnobacteriaceae|g__Dolosigranulum|s__Dolosigranulum_pigrum	0.0036599	s__Dolosigranulum_pigrum
TB	SRR28476464	strict	k__Bacteria|p__Firmicutes|c__Bacilli|o__Lactobacillales|f__Carnobacteriaceae|g__Dolosigranulum|s__Dolosigranulum_pigrum|t__SGB7017	0.0036599	s__Dolosigranulum_pigrum|t__SGB7017
TB	SRR28476464	strict	k__Bacteria|p__Pseudomonadota|c__Alphaproteobacteria|o__Hyphomicrobiales|f__Nitrobacteraceae|g__Bradyrhizobium|s__Bradyrhizobium_SGB11337	0.0678013	s__Bradyrhizobium_SGB11337
TB	SRR28476464	strict	k__Bacteria|p__Pseudomonadota|c__Alphaproteobacteria|o__Hyphomicrobiales|f__Nitrobacteraceae|g__Bradyrhizobium|s__Bradyrhizobium_SGB11337|t__SGB11337	0.0678013	s__Bradyrhizobium_SGB11337|t__SGB11337
TB	SRR28476464	strict	k__Bacteria|p__Pseudomonadota|c__Betaproteobacteria|o__Burkholderiales|f__Burkholderiales_unclassified|g__Tepidimonas|s__Tepidimonas_fonticaldi	0.0002461	s__Tepidimonas_fonticaldi
TB	SRR28476464	strict	k__Bacteria|p__Pseudomonadota|c__Betaproteobacteria|o__Burkholderiales|f__Burkholderiales_unclassified|g__Tepidimonas|s__Tepidimonas_fonticaldi|t__SGB12671	0.0002461	s__Tepidimonas_fonticaldi|t__SGB12671
TB	SRR28476464	strict	k__Bacteria|p__Pseudomonadota|c__Gammaproteobacteria|o__Pseudomonadales|f__Pseudomonadaceae|g__Pseudomonas|s__Pseudomonas_aeruginosa	0.0428384	s__Pseudomonas_aeruginosa
TB	SRR28476464	strict	k__Bacteria|p__Pseudomonadota|c__Gammaproteobacteria|o__Pseudomonadales|f__Pseudomonadaceae|g__Pseudomonas|s__Pseudomonas_aeruginosa|t__SGB12320	0.0428384	s__Pseudomonas_aeruginosa|t__SGB12320
TB	SRR28476465	strict	k__Bacteria|p__Actinomycetota|c__Actinomycetes|o__Micrococcales|f__Micrococcaceae|g__Kocuria|s__Kocuria_palustris	0.0007026	s__Kocuria_palustris
TB	SRR28476465	strict	k__Bacteria|p__Actinomycetota|c__Actinomycetes|o__Micrococcales|f__Micrococcaceae|g__Kocuria|s__Kocuria_palustris|t__SGB16663	0.0007026	s__Kocuria_palustris|t__SGB16663
TB	SRR28476465	strict	k__Bacteria|p__Actinomycetota|c__Actinomycetes|o__Micrococcales|f__Micrococcaceae|g__Kocuria|s__Kocuria_rhizophila	0.0006898	s__Kocuria_rhizophila
TB	SRR28476465	strict	k__Bacteria|p__Actinomycetota|c__Actinomycetes|o__Micrococcales|f__Micrococcaceae|g__Kocuria|s__Kocuria_rhizophila|t__SGB16671	0.0006898	s__Kocuria_rhizophila|t__SGB16671
TB	SRR28476465	strict	k__Bacteria|p__Actinomycetota|c__Actinomycetes|o__Mycobacteriales|f__Corynebacteriaceae|g__Corynebacterium|s__Corynebacterium_SGB17002	0.113624	s__Corynebacterium_SGB17002
TB	SRR28476465	strict	k__Bacteria|p__Actinomycetota|c__Actinomycetes|o__Mycobacteriales|f__Corynebacteriaceae|g__Corynebacterium|s__Corynebacterium_SGB17002|t__SGB17002	0.113624	s__Corynebacterium_SGB17002|t__SGB17002
TB	SRR28476465	strict	k__Bacteria|p__Actinomycetota|c__Actinomycetes|o__Mycobacteriales|f__Corynebacteriaceae|g__Corynebacterium|s__Corynebacterium_otitidis	0.0026668	s__Corynebacterium_otitidis
TB	SRR28476465	strict	k__Bacteria|p__Actinomycetota|c__Actinomycetes|o__Mycobacteriales|f__Corynebacteriaceae|g__Corynebacterium|s__Corynebacterium_otitidis|t__SGB17081	0.0026668	s__Corynebacterium_otitidis|t__SGB17081
TB	SRR28476465	strict	k__Bacteria|p__Actinomycetota|c__Actinomycetes|o__Mycobacteriales|f__Corynebacteriaceae|g__Corynebacterium|s__Corynebacterium_propinquum	0.0337899	s__Corynebacterium_propinquum
TB	SRR28476465	strict	k__Bacteria|p__Actinomycetota|c__Actinomycetes|o__Mycobacteriales|f__Corynebacteriaceae|g__Corynebacterium|s__Corynebacterium_propinquum|t__SGB17012	0.0337899	s__Corynebacterium_propinquum|t__SGB17012
TB	SRR28476465	strict	k__Bacteria|p__Actinomycetota|c__Actinomycetes|o__Mycobacteriales|f__Lawsonellaceae|g__GGB2722|s__GGB2722_SGB3663	0.0265294	s__GGB2722_SGB3663
TB	SRR28476465	strict	k__Bacteria|p__Actinomycetota|c__Actinomycetes|o__Mycobacteriales|f__Lawsonellaceae|g__GGB2722|s__GGB2722_SGB3663|t__SGB3663	0.0265294	s__GGB2722_SGB3663|t__SGB3663
TB	SRR28476465	strict	k__Bacteria|p__Actinomycetota|c__Actinomycetes|o__Propionibacteriales|f__Propionibacteriaceae|g__Cutibacterium|s__Cutibacterium_acnes	1.02424	s__Cutibacterium_acnes
TB	SRR28476465	strict	k__Bacteria|p__Actinomycetota|c__Actinomycetes|o__Propionibacteriales|f__Propionibacteriaceae|g__Cutibacterium|s__Cutibacterium_acnes|t__SGB16955	1.02424	s__Cutibacterium_acnes|t__SGB16955
TB	SRR28476465	strict	k__Bacteria|p__Firmicutes|c__Bacilli|o__Lactobacillales|f__Carnobacteriaceae|g__Dolosigranulum|s__Dolosigranulum_pigrum	0.0207592	s__Dolosigranulum_pigrum
TB	SRR28476465	strict	k__Bacteria|p__Firmicutes|c__Bacilli|o__Lactobacillales|f__Carnobacteriaceae|g__Dolosigranulum|s__Dolosigranulum_pigrum|t__SGB7017	0.0207592	s__Dolosigranulum_pigrum|t__SGB7017
TB	SRR28476465	strict	k__Bacteria|p__Pseudomonadota|c__Alphaproteobacteria|o__Hyphomicrobiales|f__Nitrobacteraceae|g__Bradyrhizobium|s__Bradyrhizobium_SGB11337	0.255367	s__Bradyrhizobium_SGB11337
TB	SRR28476465	strict	k__Bacteria|p__Pseudomonadota|c__Alphaproteobacteria|o__Hyphomicrobiales|f__Nitrobacteraceae|g__Bradyrhizobium|s__Bradyrhizobium_SGB11337|t__SGB11337	0.255367	s__Bradyrhizobium_SGB11337|t__SGB11337
TB	SRR28476465	strict	k__Bacteria|p__Pseudomonadota|c__Betaproteobacteria|o__Burkholderiales|f__Burkholderiales_unclassified|g__Tepidimonas|s__Tepidimonas_fonticaldi	0.0006597	s__Tepidimonas_fonticaldi
TB	SRR28476465	strict	k__Bacteria|p__Pseudomonadota|c__Betaproteobacteria|o__Burkholderiales|f__Burkholderiales_unclassified|g__Tepidimonas|s__Tepidimonas_fonticaldi|t__SGB12671	0.0006597	s__Tepidimonas_fonticaldi|t__SGB12671
TB	SRR28476465	strict	k__Bacteria|p__Pseudomonadota|c__Gammaproteobacteria|o__Pseudomonadales|f__Pseudomonadaceae|g__Pseudomonas|s__Pseudomonas_aeruginosa	0.0074829	s__Pseudomonas_aeruginosa
TB	SRR28476465	strict	k__Bacteria|p__Pseudomonadota|c__Gammaproteobacteria|o__Pseudomonadales|f__Pseudomonadaceae|g__Pseudomonas|s__Pseudomonas_aeruginosa|t__SGB12320	0.0074829	s__Pseudomonas_aeruginosa|t__SGB12320
TB	SRR28476466	strict	k__Bacteria|p__Actinomycetota|c__Actinomycetes|o__Micrococcales|f__Micrococcaceae|g__Rothia|s__Rothia_amarae	0.0044078	s__Rothia_amarae
TB	SRR28476466	strict	k__Bacteria|p__Actinomycetota|c__Actinomycetes|o__Micrococcales|f__Micrococcaceae|g__Rothia|s__Rothia_amarae|t__SGB34818	0.0044078	s__Rothia_amarae|t__SGB34818
TB	SRR28476466	strict	k__Bacteria|p__Actinomycetota|c__Actinomycetes|o__Mycobacteriales|f__Corynebacteriaceae|g__Corynebacterium|s__Corynebacterium_SGB17002	0.128032	s__Corynebacterium_SGB17002
TB	SRR28476466	strict	k__Bacteria|p__Actinomycetota|c__Actinomycetes|o__Mycobacteriales|f__Corynebacteriaceae|g__Corynebacterium|s__Corynebacterium_SGB17002|t__SGB17002	0.128032	s__Corynebacterium_SGB17002|t__SGB17002
TB	SRR28476466	strict	k__Bacteria|p__Actinomycetota|c__Actinomycetes|o__Mycobacteriales|f__Corynebacteriaceae|g__Corynebacterium|s__Corynebacterium_propinquum	0.0004041	s__Corynebacterium_propinquum
TB	SRR28476466	strict	k__Bacteria|p__Actinomycetota|c__Actinomycetes|o__Mycobacteriales|f__Corynebacteriaceae|g__Corynebacterium|s__Corynebacterium_propinquum|t__SGB17012	0.0004041	s__Corynebacterium_propinquum|t__SGB17012
TB	SRR28476466	strict	k__Bacteria|p__Actinomycetota|c__Actinomycetes|o__Mycobacteriales|f__Lawsonellaceae|g__GGB2722|s__GGB2722_SGB3663	0.0201461	s__GGB2722_SGB3663
TB	SRR28476466	strict	k__Bacteria|p__Actinomycetota|c__Actinomycetes|o__Mycobacteriales|f__Lawsonellaceae|g__GGB2722|s__GGB2722_SGB3663|t__SGB3663	0.0201461	s__GGB2722_SGB3663|t__SGB3663
TB	SRR28476466	strict	k__Bacteria|p__Actinomycetota|c__Actinomycetes|o__Propionibacteriales|f__Propionibacteriaceae|g__Cutibacterium|s__Cutibacterium_acnes	0.395575	s__Cutibacterium_acnes
TB	SRR28476466	strict	k__Bacteria|p__Actinomycetota|c__Actinomycetes|o__Propionibacteriales|f__Propionibacteriaceae|g__Cutibacterium|s__Cutibacterium_acnes|t__SGB16955	0.395575	s__Cutibacterium_acnes|t__SGB16955
TB	SRR28476466	strict	k__Bacteria|p__Firmicutes|c__Bacilli|o__Lactobacillales|f__Aerococcaceae|g__Aerococcus|s__Aerococcus_urinaeequi	0.0009013	s__Aerococcus_urinaeequi
TB	SRR28476466	strict	k__Bacteria|p__Firmicutes|c__Bacilli|o__Lactobacillales|f__Aerococcaceae|g__Aerococcus|s__Aerococcus_urinaeequi|t__SGB7897	0.0009013	s__Aerococcus_urinaeequi|t__SGB7897
TB	SRR28476466	strict	k__Bacteria|p__Pseudomonadota|c__Alphaproteobacteria|o__Hyphomicrobiales|f__Nitrobacteraceae|g__Bradyrhizobium|s__Bradyrhizobium_SGB11337	0.0013669	s__Bradyrhizobium_SGB11337
TB	SRR28476466	strict	k__Bacteria|p__Pseudomonadota|c__Alphaproteobacteria|o__Hyphomicrobiales|f__Nitrobacteraceae|g__Bradyrhizobium|s__Bradyrhizobium_SGB11337|t__SGB11337	0.0013669	s__Bradyrhizobium_SGB11337|t__SGB11337
TB	SRR28476466	strict	k__Bacteria|p__Pseudomonadota|c__Gammaproteobacteria|o__Pseudomonadales|f__Pseudomonadaceae|g__Pseudomonas|s__Pseudomonas_aeruginosa	0.0074649	s__Pseudomonas_aeruginosa
TB	SRR28476466	strict	k__Bacteria|p__Pseudomonadota|c__Gammaproteobacteria|o__Pseudomonadales|f__Pseudomonadaceae|g__Pseudomonas|s__Pseudomonas_aeruginosa|t__SGB12320	0.0074649	s__Pseudomonas_aeruginosa|t__SGB12320
TB	SRR28476467	strict	k__Bacteria|p__Actinomycetota|c__Actinomycetes|o__Micrococcales|f__Micrococcaceae|g__Rothia|s__Rothia_amarae	0.0012931	s__Rothia_amarae
TB	SRR28476467	strict	k__Bacteria|p__Actinomycetota|c__Actinomycetes|o__Micrococcales|f__Micrococcaceae|g__Rothia|s__Rothia_amarae|t__SGB34818	0.0012931	s__Rothia_amarae|t__SGB34818
TB	SRR28476467	strict	k__Bacteria|p__Actinomycetota|c__Actinomycetes|o__Mycobacteriales|f__Corynebacteriaceae|g__Corynebacterium|s__Corynebacterium_SGB17002	0.0043612	s__Corynebacterium_SGB17002
TB	SRR28476467	strict	k__Bacteria|p__Actinomycetota|c__Actinomycetes|o__Mycobacteriales|f__Corynebacteriaceae|g__Corynebacterium|s__Corynebacterium_SGB17002|t__SGB17002	0.0043612	s__Corynebacterium_SGB17002|t__SGB17002
TB	SRR28476467	strict	k__Bacteria|p__Actinomycetota|c__Actinomycetes|o__Mycobacteriales|f__Lawsonellaceae|g__GGB2722|s__GGB2722_SGB3663	0.0055452	s__GGB2722_SGB3663
TB	SRR28476467	strict	k__Bacteria|p__Actinomycetota|c__Actinomycetes|o__Mycobacteriales|f__Lawsonellaceae|g__GGB2722|s__GGB2722_SGB3663|t__SGB3663	0.0055452	s__GGB2722_SGB3663|t__SGB3663
TB	SRR28476467	strict	k__Bacteria|p__Actinomycetota|c__Actinomycetes|o__Propionibacteriales|f__Propionibacteriaceae|g__Cutibacterium|s__Cutibacterium_acnes	0.303634	s__Cutibacterium_acnes
TB	SRR28476467	strict	k__Bacteria|p__Actinomycetota|c__Actinomycetes|o__Propionibacteriales|f__Propionibacteriaceae|g__Cutibacterium|s__Cutibacterium_acnes|t__SGB16955	0.303634	s__Cutibacterium_acnes|t__SGB16955
TB	SRR28476467	strict	k__Bacteria|p__Pseudomonadota|c__Gammaproteobacteria|o__Pseudomonadales|f__Pseudomonadaceae|g__Pseudomonas|s__Pseudomonas_aeruginosa	0.0034877	s__Pseudomonas_aeruginosa
TB	SRR28476467	strict	k__Bacteria|p__Pseudomonadota|c__Gammaproteobacteria|o__Pseudomonadales|f__Pseudomonadaceae|g__Pseudomonas|s__Pseudomonas_aeruginosa|t__SGB12320	0.0034877	s__Pseudomonas_aeruginosa|t__SGB12320
TB	SRR28476468	strict	k__Bacteria|p__Actinomycetota|c__Actinomycetes|o__Mycobacteriales|f__Corynebacteriaceae|g__Corynebacterium|s__Corynebacterium_SGB17002	0.191297	s__Corynebacterium_SGB17002
TB	SRR28476468	strict	k__Bacteria|p__Actinomycetota|c__Actinomycetes|o__Mycobacteriales|f__Corynebacteriaceae|g__Corynebacterium|s__Corynebacterium_SGB17002|t__SGB17002	0.191297	s__Corynebacterium_SGB17002|t__SGB17002
TB	SRR28476468	strict	k__Bacteria|p__Actinomycetota|c__Actinomycetes|o__Mycobacteriales|f__Lawsonellaceae|g__GGB2722|s__GGB2722_SGB3663	0.0008613	s__GGB2722_SGB3663
TB	SRR28476468	strict	k__Bacteria|p__Actinomycetota|c__Actinomycetes|o__Mycobacteriales|f__Lawsonellaceae|g__GGB2722|s__GGB2722_SGB3663|t__SGB3663	0.0008613	s__GGB2722_SGB3663|t__SGB3663
TB	SRR28476468	strict	k__Bacteria|p__Actinomycetota|c__Actinomycetes|o__Propionibacteriales|f__Propionibacteriaceae|g__Cutibacterium|s__Cutibacterium_acnes	1.23896	s__Cutibacterium_acnes
TB	SRR28476468	strict	k__Bacteria|p__Actinomycetota|c__Actinomycetes|o__Propionibacteriales|f__Propionibacteriaceae|g__Cutibacterium|s__Cutibacterium_acnes|t__SGB16955	1.23896	s__Cutibacterium_acnes|t__SGB16955
TB	SRR28476468	strict	k__Bacteria|p__Actinomycetota|c__Actinomycetes|o__Propionibacteriales|f__Propionibacteriaceae|g__Cutibacterium|s__Cutibacterium_granulosum	0.0038525	s__Cutibacterium_granulosum
TB	SRR28476468	strict	k__Bacteria|p__Actinomycetota|c__Actinomycetes|o__Propionibacteriales|f__Propionibacteriaceae|g__Cutibacterium|s__Cutibacterium_granulosum|t__SGB16958	0.0038525	s__Cutibacterium_granulosum|t__SGB16958
TB	SRR28476468	strict	k__Bacteria|p__Pseudomonadota|c__Gammaproteobacteria|o__Pseudomonadales|f__Pseudomonadaceae|g__Pseudomonas|s__Pseudomonas_aeruginosa	0.158826	s__Pseudomonas_aeruginosa
TB	SRR28476468	strict	k__Bacteria|p__Pseudomonadota|c__Gammaproteobacteria|o__Pseudomonadales|f__Pseudomonadaceae|g__Pseudomonas|s__Pseudomonas_aeruginosa|t__SGB12320	0.158826	s__Pseudomonas_aeruginosa|t__SGB12320
TB	SRR28476469	strict	k__Bacteria|p__Actinomycetota|c__Actinomycetes|o__Micrococcales|f__Dermabacteraceae|g__Brachybacterium|s__Brachybacterium_nesterenkovii	0.0263582	s__Brachybacterium_nesterenkovii
TB	SRR28476469	strict	k__Bacteria|p__Actinomycetota|c__Actinomycetes|o__Micrococcales|f__Dermabacteraceae|g__Brachybacterium|s__Brachybacterium_nesterenkovii|t__SGB16658	0.0263582	s__Brachybacterium_nesterenkovii|t__SGB16658
TB	SRR28476469	strict	k__Bacteria|p__Actinomycetota|c__Actinomycetes|o__Micrococcales|f__Dermacoccaceae|g__Dermacoccus|s__Dermacoccus_nishinomiyaensis	0.0235028	s__Dermacoccus_nishinomiyaensis
TB	SRR28476469	strict	k__Bacteria|p__Actinomycetota|c__Actinomycetes|o__Micrococcales|f__Dermacoccaceae|g__Dermacoccus|s__Dermacoccus_nishinomiyaensis|t__SGB16007	0.0235028	s__Dermacoccus_nishinomiyaensis|t__SGB16007
TB	SRR28476469	strict	k__Bacteria|p__Actinomycetota|c__Actinomycetes|o__Micrococcales|f__Micrococcaceae|g__Kocuria|s__Kocuria_carniphila	0.0005588	s__Kocuria_carniphila
TB	SRR28476469	strict	k__Bacteria|p__Actinomycetota|c__Actinomycetes|o__Micrococcales|f__Micrococcaceae|g__Kocuria|s__Kocuria_carniphila|t__SGB16672	0.0005588	s__Kocuria_carniphila|t__SGB16672
TB	SRR28476469	strict	k__Bacteria|p__Actinomycetota|c__Actinomycetes|o__Micrococcales|f__Micrococcaceae|g__Kocuria|s__Kocuria_rhizophila	0.012577	s__Kocuria_rhizophila
TB	SRR28476469	strict	k__Bacteria|p__Actinomycetota|c__Actinomycetes|o__Micrococcales|f__Micrococcaceae|g__Kocuria|s__Kocuria_rhizophila|t__SGB16671	0.012577	s__Kocuria_rhizophila|t__SGB16671
TB	SRR28476469	strict	k__Bacteria|p__Actinomycetota|c__Actinomycetes|o__Mycobacteriales|f__Corynebacteriaceae|g__Corynebacterium|s__Corynebacterium_SGB17002	0.148064	s__Corynebacterium_SGB17002
TB	SRR28476469	strict	k__Bacteria|p__Actinomycetota|c__Actinomycetes|o__Mycobacteriales|f__Corynebacteriaceae|g__Corynebacterium|s__Corynebacterium_SGB17002|t__SGB17002	0.148064	s__Corynebacterium_SGB17002|t__SGB17002
TB	SRR28476469	strict	k__Bacteria|p__Actinomycetota|c__Actinomycetes|o__Mycobacteriales|f__Corynebacteriaceae|g__Corynebacterium|s__Corynebacterium_propinquum	0.0075154	s__Corynebacterium_propinquum
TB	SRR28476469	strict	k__Bacteria|p__Actinomycetota|c__Actinomycetes|o__Mycobacteriales|f__Corynebacteriaceae|g__Corynebacterium|s__Corynebacterium_propinquum|t__SGB17012	0.0075154	s__Corynebacterium_propinquum|t__SGB17012
TB	SRR28476469	strict	k__Bacteria|p__Actinomycetota|c__Actinomycetes|o__Mycobacteriales|f__Lawsonellaceae|g__GGB2722|s__GGB2722_SGB3663	0.0160952	s__GGB2722_SGB3663
TB	SRR28476469	strict	k__Bacteria|p__Actinomycetota|c__Actinomycetes|o__Mycobacteriales|f__Lawsonellaceae|g__GGB2722|s__GGB2722_SGB3663|t__SGB3663	0.0160952	s__GGB2722_SGB3663|t__SGB3663
TB	SRR28476469	strict	k__Bacteria|p__Actinomycetota|c__Actinomycetes|o__Propionibacteriales|f__Propionibacteriaceae|g__Cutibacterium|s__Cutibacterium_acnes	0.917219	s__Cutibacterium_acnes
TB	SRR28476469	strict	k__Bacteria|p__Actinomycetota|c__Actinomycetes|o__Propionibacteriales|f__Propionibacteriaceae|g__Cutibacterium|s__Cutibacterium_acnes|t__SGB16955	0.917219	s__Cutibacterium_acnes|t__SGB16955
TB	SRR28476469	strict	k__Bacteria|p__Actinomycetota|c__Actinomycetes|o__Propionibacteriales|f__Propionibacteriaceae|g__Cutibacterium|s__Cutibacterium_granulosum	0.0008552	s__Cutibacterium_granulosum
TB	SRR28476469	strict	k__Bacteria|p__Actinomycetota|c__Actinomycetes|o__Propionibacteriales|f__Propionibacteriaceae|g__Cutibacterium|s__Cutibacterium_granulosum|t__SGB16958	0.0008552	s__Cutibacterium_granulosum|t__SGB16958
TB	SRR28476469	strict	k__Bacteria|p__Actinomycetota|c__Actinomycetes|o__Propionibacteriales|f__Propionibacteriaceae|g__Cutibacterium|s__Cutibacterium_namnetense	0.0001487	s__Cutibacterium_namnetense
TB	SRR28476469	strict	k__Bacteria|p__Actinomycetota|c__Actinomycetes|o__Propionibacteriales|f__Propionibacteriaceae|g__Cutibacterium|s__Cutibacterium_namnetense|t__SGB16956	0.0001487	s__Cutibacterium_namnetense|t__SGB16956
TB	SRR28476469	strict	k__Bacteria|p__Firmicutes|c__Bacilli|o__Lactobacillales|f__Carnobacteriaceae|g__Dolosigranulum|s__Dolosigranulum_pigrum	0.0034651	s__Dolosigranulum_pigrum
TB	SRR28476469	strict	k__Bacteria|p__Firmicutes|c__Bacilli|o__Lactobacillales|f__Carnobacteriaceae|g__Dolosigranulum|s__Dolosigranulum_pigrum|t__SGB7017	0.0034651	s__Dolosigranulum_pigrum|t__SGB7017
TB	SRR28476469	strict	k__Bacteria|p__Firmicutes|c__Bacilli|o__Lactobacillales|f__Streptococcaceae|g__Streptococcus|s__Streptococcus_thermophilus	0.0228342	s__Streptococcus_thermophilus
TB	SRR28476469	strict	k__Bacteria|p__Firmicutes|c__Bacilli|o__Lactobacillales|f__Streptococcaceae|g__Streptococcus|s__Streptococcus_thermophilus|t__SGB8002	0.0228342	s__Streptococcus_thermophilus|t__SGB8002
TB	SRR28476469	strict	k__Bacteria|p__Pseudomonadota|c__Alphaproteobacteria|o__Acetobacterales|f__Roseomonadaceae|g__Roseomonas|s__Roseomonas_mucosa	0.004116	s__Roseomonas_mucosa
TB	SRR28476469	strict	k__Bacteria|p__Pseudomonadota|c__Alphaproteobacteria|o__Acetobacterales|f__Roseomonadaceae|g__Roseomonas|s__Roseomonas_mucosa|t__SGB11236	0.004116	s__Roseomonas_mucosa|t__SGB11236
TB	SRR28476469	strict	k__Bacteria|p__Pseudomonadota|c__Alphaproteobacteria|o__Hyphomicrobiales|f__Rhizobiaceae|g__GGB7580|s__GGB7580_SGB11074	0.001143	s__GGB7580_SGB11074
TB	SRR28476469	strict	k__Bacteria|p__Pseudomonadota|c__Alphaproteobacteria|o__Hyphomicrobiales|f__Rhizobiaceae|g__GGB7580|s__GGB7580_SGB11074|t__SGB11074	0.001143	s__GGB7580_SGB11074|t__SGB11074
TB	SRR28476469	strict	k__Bacteria|p__Pseudomonadota|c__Gammaproteobacteria|o__Gammaproteobacteria_unclassified|f__Candidatus_Competibacteraceae|g__GGB26337|s__GGB26337_SGB38421	0.0008077	s__GGB26337_SGB38421
TB	SRR28476469	strict	k__Bacteria|p__Pseudomonadota|c__Gammaproteobacteria|o__Gammaproteobacteria_unclassified|f__Candidatus_Competibacteraceae|g__GGB26337|s__GGB26337_SGB38421|t__SGB38421	0.0008077	s__GGB26337_SGB38421|t__SGB38421
TB	SRR28476469	strict	k__Bacteria|p__Pseudomonadota|c__Gammaproteobacteria|o__Lysobacterales|f__Lysobacteraceae|g__Pseudoxanthomonas|s__Pseudoxanthomonas_taiwanensis	0.0038525	s__Pseudoxanthomonas_taiwanensis
TB	SRR28476469	strict	k__Bacteria|p__Pseudomonadota|c__Gammaproteobacteria|o__Lysobacterales|f__Lysobacteraceae|g__Pseudoxanthomonas|s__Pseudoxanthomonas_taiwanensis|t__SGB88930	0.0038525	s__Pseudoxanthomonas_taiwanensis|t__SGB88930
TB	SRR28476469	strict	k__Bacteria|p__Pseudomonadota|c__Gammaproteobacteria|o__Moraxellales|f__Moraxellaceae|g__Moraxella|s__Moraxella_osloensis	0.125245	s__Moraxella_osloensis
TB	SRR28476469	strict	k__Bacteria|p__Pseudomonadota|c__Gammaproteobacteria|o__Moraxellales|f__Moraxellaceae|g__Moraxella|s__Moraxella_osloensis|t__SGB10439	0.125245	s__Moraxella_osloensis|t__SGB10439
TB	SRR28476469	strict	k__Bacteria|p__Pseudomonadota|c__Gammaproteobacteria|o__Moraxellales|f__Moraxellaceae|g__Psychrobacter|s__Psychrobacter_faecalis	0.0214541	s__Psychrobacter_faecalis
TB	SRR28476469	strict	k__Bacteria|p__Pseudomonadota|c__Gammaproteobacteria|o__Moraxellales|f__Moraxellaceae|g__Psychrobacter|s__Psychrobacter_faecalis|t__SGB10464	0.0214541	s__Psychrobacter_faecalis|t__SGB10464
TB	SRR28476469	strict	k__Bacteria|p__Pseudomonadota|c__Hydrogenophilia|o__Hydrogenophilales|f__Hydrogenophilaceae|g__Tepidiphilus|s__Tepidiphilus_succinatimandens	0.0927058	s__Tepidiphilus_succinatimandens
TB	SRR28476469	strict	k__Bacteria|p__Pseudomonadota|c__Hydrogenophilia|o__Hydrogenophilales|f__Hydrogenophilaceae|g__Tepidiphilus|s__Tepidiphilus_succinatimandens|t__SGB12605	0.0927058	s__Tepidiphilus_succinatimandens|t__SGB12605
TB	SRR28476470	strict	k__Bacteria|p__Actinomycetota|c__Actinomycetes|o__Micrococcales|f__Sanguibacteraceae|g__Sanguibacter|s__Sanguibacter_keddieii	0.0390908	s__Sanguibacter_keddieii
TB	SRR28476470	strict	k__Bacteria|p__Actinomycetota|c__Actinomycetes|o__Micrococcales|f__Sanguibacteraceae|g__Sanguibacter|s__Sanguibacter_keddieii|t__SGB16046	0.0390908	s__Sanguibacter_keddieii|t__SGB16046
TB	SRR28476470	strict	k__Bacteria|p__Actinomycetota|c__Actinomycetes|o__Propionibacteriales|f__Propionibacteriaceae|g__Cutibacterium|s__Cutibacterium_acnes	0.111356	s__Cutibacterium_acnes
TB	SRR28476470	strict	k__Bacteria|p__Actinomycetota|c__Actinomycetes|o__Propionibacteriales|f__Propionibacteriaceae|g__Cutibacterium|s__Cutibacterium_acnes|t__SGB16955	0.111356	s__Cutibacterium_acnes|t__SGB16955
TB	SRR28476470	strict	k__Bacteria|p__Pseudomonadota|c__Gammaproteobacteria|o__Moraxellales|f__Moraxellaceae|g__Psychrobacter|s__Psychrobacter_alimentarius	0.000262	s__Psychrobacter_alimentarius
TB	SRR28476470	strict	k__Bacteria|p__Pseudomonadota|c__Gammaproteobacteria|o__Moraxellales|f__Moraxellaceae|g__Psychrobacter|s__Psychrobacter_alimentarius|t__SGB10455	0.000262	s__Psychrobacter_alimentarius|t__SGB10455
TB	SRR28476470	strict	k__Bacteria|p__Pseudomonadota|c__Gammaproteobacteria|o__Pseudomonadales|f__Pseudomonadaceae|g__Pseudomonas|s__Pseudomonas_aeruginosa	0.075738	s__Pseudomonas_aeruginosa
TB	SRR28476470	strict	k__Bacteria|p__Pseudomonadota|c__Gammaproteobacteria|o__Pseudomonadales|f__Pseudomonadaceae|g__Pseudomonas|s__Pseudomonas_aeruginosa|t__SGB12320	0.075738	s__Pseudomonas_aeruginosa|t__SGB12320
TB	SRR28476470	strict	k__Bacteria|p__Pseudomonadota|c__Gammaproteobacteria|o__Pseudomonadales|f__Pseudomonadaceae|g__Pseudomonas|s__Pseudomonas_seleniipraecipitans	0.0207811	s__Pseudomonas_seleniipraecipitans
TB	SRR28476470	strict	k__Bacteria|p__Pseudomonadota|c__Gammaproteobacteria|o__Pseudomonadales|f__Pseudomonadaceae|g__Pseudomonas|s__Pseudomonas_seleniipraecipitans|t__SGB22863	0.0207811	s__Pseudomonas_seleniipraecipitans|t__SGB22863
TB	SRR28476471	strict	k__Bacteria|p__Actinomycetota|c__Actinomycetes|o__Propionibacteriales|f__Propionibacteriaceae|g__Cutibacterium|s__Cutibacterium_acnes	0.353863	s__Cutibacterium_acnes
TB	SRR28476471	strict	k__Bacteria|p__Actinomycetota|c__Actinomycetes|o__Propionibacteriales|f__Propionibacteriaceae|g__Cutibacterium|s__Cutibacterium_acnes|t__SGB16955	0.353863	s__Cutibacterium_acnes|t__SGB16955
TB	SRR28476471	strict	k__Bacteria|p__Pseudomonadota|c__Alphaproteobacteria|o__Hyphomicrobiales|f__Nitrobacteraceae|g__Rhodopseudomonas|s__Rhodopseudomonas_palustris	0.546437	s__Rhodopseudomonas_palustris
TB	SRR28476471	strict	k__Bacteria|p__Pseudomonadota|c__Alphaproteobacteria|o__Hyphomicrobiales|f__Nitrobacteraceae|g__Rhodopseudomonas|s__Rhodopseudomonas_palustris|t__SGB11283	0.546437	s__Rhodopseudomonas_palustris|t__SGB11283
TB	SRR28476471	strict	k__Bacteria|p__Pseudomonadota|c__Gammaproteobacteria|o__Pseudomonadales|f__Pseudomonadaceae|g__Pseudomonas|s__Pseudomonas_aeruginosa	0.82059	s__Pseudomonas_aeruginosa
TB	SRR28476471	strict	k__Bacteria|p__Pseudomonadota|c__Gammaproteobacteria|o__Pseudomonadales|f__Pseudomonadaceae|g__Pseudomonas|s__Pseudomonas_aeruginosa|t__SGB12320	0.82059	s__Pseudomonas_aeruginosa|t__SGB12320
TB	SRR28476472	strict	k__Bacteria|p__Actinomycetota|c__Actinomycetes|o__Propionibacteriales|f__Propionibacteriaceae|g__Cutibacterium|s__Cutibacterium_acnes	0.723586	s__Cutibacterium_acnes
TB	SRR28476472	strict	k__Bacteria|p__Actinomycetota|c__Actinomycetes|o__Propionibacteriales|f__Propionibacteriaceae|g__Cutibacterium|s__Cutibacterium_acnes|t__SGB16955	0.723586	s__Cutibacterium_acnes|t__SGB16955
TB	SRR28476472	strict	k__Bacteria|p__Pseudomonadota|c__Alphaproteobacteria|o__Hyphomicrobiales|f__Nitrobacteraceae|g__Rhodopseudomonas|s__Rhodopseudomonas_palustris	0.140079	s__Rhodopseudomonas_palustris
TB	SRR28476472	strict	k__Bacteria|p__Pseudomonadota|c__Alphaproteobacteria|o__Hyphomicrobiales|f__Nitrobacteraceae|g__Rhodopseudomonas|s__Rhodopseudomonas_palustris|t__SGB11283	0.140079	s__Rhodopseudomonas_palustris|t__SGB11283
TB	SRR28476472	strict	k__Bacteria|p__Pseudomonadota|c__Gammaproteobacteria|o__Pseudomonadales|f__Pseudomonadaceae|g__Pseudomonas|s__Pseudomonas_aeruginosa	0.340121	s__Pseudomonas_aeruginosa
TB	SRR28476472	strict	k__Bacteria|p__Pseudomonadota|c__Gammaproteobacteria|o__Pseudomonadales|f__Pseudomonadaceae|g__Pseudomonas|s__Pseudomonas_aeruginosa|t__SGB12320	0.340121	s__Pseudomonas_aeruginosa|t__SGB12320
TB	SRR28476473	strict	k__Bacteria|p__Actinomycetota|c__Actinomycetes|o__Propionibacteriales|f__Propionibacteriaceae|g__Cutibacterium|s__Cutibacterium_acnes	0.160097	s__Cutibacterium_acnes
TB	SRR28476473	strict	k__Bacteria|p__Actinomycetota|c__Actinomycetes|o__Propionibacteriales|f__Propionibacteriaceae|g__Cutibacterium|s__Cutibacterium_acnes|t__SGB16955	0.160097	s__Cutibacterium_acnes|t__SGB16955
TB	SRR28476473	strict	k__Bacteria|p__Pseudomonadota|c__Alphaproteobacteria|o__Caulobacterales|f__Caulobacteraceae|g__GGB131523|s__GGB131523_SGB56800	0.0019291	s__GGB131523_SGB56800
TB	SRR28476473	strict	k__Bacteria|p__Pseudomonadota|c__Alphaproteobacteria|o__Caulobacterales|f__Caulobacteraceae|g__GGB131523|s__GGB131523_SGB56800|t__SGB56800	0.0019291	s__GGB131523_SGB56800|t__SGB56800
TB	SRR28476473	strict	k__Bacteria|p__Pseudomonadota|c__Gammaproteobacteria|o__Pseudomonadales|f__Pseudomonadaceae|g__Pseudomonas|s__Pseudomonas_aeruginosa	0.220394	s__Pseudomonas_aeruginosa
TB	SRR28476473	strict	k__Bacteria|p__Pseudomonadota|c__Gammaproteobacteria|o__Pseudomonadales|f__Pseudomonadaceae|g__Pseudomonas|s__Pseudomonas_aeruginosa|t__SGB12320	0.220394	s__Pseudomonas_aeruginosa|t__SGB12320
TB	SRR28476475	strict	k__Bacteria|p__Actinomycetota|c__Actinomycetes|o__Micrococcales|f__Brevibacteriaceae|g__Brevibacterium|s__Brevibacterium_ravenspurgense	0.26119	s__Brevibacterium_ravenspurgense
TB	SRR28476475	strict	k__Bacteria|p__Actinomycetota|c__Actinomycetes|o__Micrococcales|f__Brevibacteriaceae|g__Brevibacterium|s__Brevibacterium_ravenspurgense|t__SGB17204	0.26119	s__Brevibacterium_ravenspurgense|t__SGB17204
TB	SRR28476475	strict	k__Bacteria|p__Actinomycetota|c__Actinomycetes|o__Micrococcales|f__Micrococcaceae|g__Kocuria|s__Kocuria_palustris	0.0226852	s__Kocuria_palustris
TB	SRR28476475	strict	k__Bacteria|p__Actinomycetota|c__Actinomycetes|o__Micrococcales|f__Micrococcaceae|g__Kocuria|s__Kocuria_palustris|t__SGB16663	0.0226852	s__Kocuria_palustris|t__SGB16663
TB	SRR28476475	strict	k__Bacteria|p__Actinomycetota|c__Actinomycetes|o__Micrococcales|f__Micrococcaceae|g__Kocuria|s__Kocuria_rhizophila	0.0154065	s__Kocuria_rhizophila
TB	SRR28476475	strict	k__Bacteria|p__Actinomycetota|c__Actinomycetes|o__Micrococcales|f__Micrococcaceae|g__Kocuria|s__Kocuria_rhizophila|t__SGB16671	0.0154065	s__Kocuria_rhizophila|t__SGB16671
TB	SRR28476475	strict	k__Bacteria|p__Actinomycetota|c__Actinomycetes|o__Micrococcales|f__Micrococcaceae|g__Micrococcus|s__Micrococcus_luteus	0.0076332	s__Micrococcus_luteus
TB	SRR28476475	strict	k__Bacteria|p__Actinomycetota|c__Actinomycetes|o__Micrococcales|f__Micrococcaceae|g__Micrococcus|s__Micrococcus_luteus|t__SGB16676	0.0076332	s__Micrococcus_luteus|t__SGB16676
TB	SRR28476475	strict	k__Bacteria|p__Actinomycetota|c__Actinomycetes|o__Micrococcales|f__Micrococcaceae|g__Rothia|s__Rothia_amarae	0.0004108	s__Rothia_amarae
TB	SRR28476475	strict	k__Bacteria|p__Actinomycetota|c__Actinomycetes|o__Micrococcales|f__Micrococcaceae|g__Rothia|s__Rothia_amarae|t__SGB34818	0.0004108	s__Rothia_amarae|t__SGB34818
TB	SRR28476475	strict	k__Bacteria|p__Actinomycetota|c__Actinomycetes|o__Mycobacteriales|f__Corynebacteriaceae|g__Corynebacterium|s__Corynebacterium_SGB17002	0.264315	s__Corynebacterium_SGB17002
TB	SRR28476475	strict	k__Bacteria|p__Actinomycetota|c__Actinomycetes|o__Mycobacteriales|f__Corynebacteriaceae|g__Corynebacterium|s__Corynebacterium_SGB17002|t__SGB17002	0.264315	s__Corynebacterium_SGB17002|t__SGB17002
TB	SRR28476475	strict	k__Bacteria|p__Actinomycetota|c__Actinomycetes|o__Mycobacteriales|f__Corynebacteriaceae|g__Corynebacterium|s__Corynebacterium_coyleae	0.001241	s__Corynebacterium_coyleae
TB	SRR28476475	strict	k__Bacteria|p__Actinomycetota|c__Actinomycetes|o__Mycobacteriales|f__Corynebacteriaceae|g__Corynebacterium|s__Corynebacterium_coyleae|t__SGB17061	0.001241	s__Corynebacterium_coyleae|t__SGB17061
TB	SRR28476475	strict	k__Bacteria|p__Actinomycetota|c__Actinomycetes|o__Mycobacteriales|f__Corynebacteriaceae|g__Corynebacterium|s__Corynebacterium_evansiae	0.0655541	s__Corynebacterium_evansiae
TB	SRR28476475	strict	k__Bacteria|p__Actinomycetota|c__Actinomycetes|o__Mycobacteriales|f__Corynebacteriaceae|g__Corynebacterium|s__Corynebacterium_evansiae|t__SGB17045	0.0655541	s__Corynebacterium_evansiae|t__SGB17045
TB	SRR28476475	strict	k__Bacteria|p__Actinomycetota|c__Actinomycetes|o__Mycobacteriales|f__Corynebacteriaceae|g__Corynebacterium|s__Corynebacterium_imitans	0.0154972	s__Corynebacterium_imitans
TB	SRR28476475	strict	k__Bacteria|p__Actinomycetota|c__Actinomycetes|o__Mycobacteriales|f__Corynebacteriaceae|g__Corynebacterium|s__Corynebacterium_imitans|t__SGB207816	0.0154972	s__Corynebacterium_imitans|t__SGB207816
TB	SRR28476475	strict	k__Bacteria|p__Actinomycetota|c__Actinomycetes|o__Mycobacteriales|f__Corynebacteriaceae|g__Corynebacterium|s__Corynebacterium_minutissimum	0.0154139	s__Corynebacterium_minutissimum
TB	SRR28476475	strict	k__Bacteria|p__Actinomycetota|c__Actinomycetes|o__Mycobacteriales|f__Corynebacteriaceae|g__Corynebacterium|s__Corynebacterium_minutissimum|t__SGB103704	0.0154139	s__Corynebacterium_minutissimum|t__SGB103704
TB	SRR28476475	strict	k__Bacteria|p__Actinomycetota|c__Actinomycetes|o__Mycobacteriales|f__Corynebacteriaceae|g__Corynebacterium|s__Corynebacterium_otitidis	0.0068948	s__Corynebacterium_otitidis
TB	SRR28476475	strict	k__Bacteria|p__Actinomycetota|c__Actinomycetes|o__Mycobacteriales|f__Corynebacteriaceae|g__Corynebacterium|s__Corynebacterium_otitidis|t__SGB17081	0.0068948	s__Corynebacterium_otitidis|t__SGB17081
TB	SRR28476475	strict	k__Bacteria|p__Actinomycetota|c__Actinomycetes|o__Mycobacteriales|f__Corynebacteriaceae|g__Corynebacterium|s__Corynebacterium_propinquum	0.0439888	s__Corynebacterium_propinquum
TB	SRR28476475	strict	k__Bacteria|p__Actinomycetota|c__Actinomycetes|o__Mycobacteriales|f__Corynebacteriaceae|g__Corynebacterium|s__Corynebacterium_propinquum|t__SGB17012	0.0439888	s__Corynebacterium_propinquum|t__SGB17012
TB	SRR28476475	strict	k__Bacteria|p__Actinomycetota|c__Actinomycetes|o__Mycobacteriales|f__Corynebacteriaceae|g__Corynebacterium|s__Corynebacterium_sp_SCR221107	0.0081064	s__Corynebacterium_sp_SCR221107
TB	SRR28476475	strict	k__Bacteria|p__Actinomycetota|c__Actinomycetes|o__Mycobacteriales|f__Corynebacteriaceae|g__Corynebacterium|s__Corynebacterium_sp_SCR221107|t__SGB152359	0.0081064	s__Corynebacterium_sp_SCR221107|t__SGB152359
TB	SRR28476475	strict	k__Bacteria|p__Actinomycetota|c__Actinomycetes|o__Mycobacteriales|f__Corynebacteriaceae|g__Corynebacterium|s__Corynebacterium_tuberculostearicum	0.123154	s__Corynebacterium_tuberculostearicum
TB	SRR28476475	strict	k__Bacteria|p__Actinomycetota|c__Actinomycetes|o__Mycobacteriales|f__Corynebacteriaceae|g__Corynebacterium|s__Corynebacterium_tuberculostearicum|t__SGB17103_group	0.123154	s__Corynebacterium_tuberculostearicum|t__SGB17103_group
TB	SRR28476475	strict	k__Bacteria|p__Actinomycetota|c__Actinomycetes|o__Mycobacteriales|f__Corynebacteriaceae|g__Corynebacterium|s__Corynebacterium_urealyticum	0.0306311	s__Corynebacterium_urealyticum
TB	SRR28476475	strict	k__Bacteria|p__Actinomycetota|c__Actinomycetes|o__Mycobacteriales|f__Corynebacteriaceae|g__Corynebacterium|s__Corynebacterium_urealyticum|t__SGB17041_group	0.0306311	s__Corynebacterium_urealyticum|t__SGB17041_group
TB	SRR28476475	strict	k__Bacteria|p__Actinomycetota|c__Actinomycetes|o__Mycobacteriales|f__Lawsonellaceae|g__GGB2722|s__GGB2722_SGB3663	0.107872	s__GGB2722_SGB3663
TB	SRR28476475	strict	k__Bacteria|p__Actinomycetota|c__Actinomycetes|o__Mycobacteriales|f__Lawsonellaceae|g__GGB2722|s__GGB2722_SGB3663|t__SGB3663	0.107872	s__GGB2722_SGB3663|t__SGB3663
TB	SRR28476475	strict	k__Bacteria|p__Actinomycetota|c__Actinomycetes|o__Propionibacteriales|f__Propionibacteriaceae|g__Cutibacterium|s__Cutibacterium_acnes	2.01043	s__Cutibacterium_acnes
TB	SRR28476475	strict	k__Bacteria|p__Actinomycetota|c__Actinomycetes|o__Propionibacteriales|f__Propionibacteriaceae|g__Cutibacterium|s__Cutibacterium_acnes|t__SGB16955	2.01043	s__Cutibacterium_acnes|t__SGB16955
TB	SRR28476475	strict	k__Bacteria|p__Actinomycetota|c__Actinomycetes|o__Propionibacteriales|f__Propionibacteriaceae|g__Cutibacterium|s__Cutibacterium_granulosum	0.0258255	s__Cutibacterium_granulosum
TB	SRR28476475	strict	k__Bacteria|p__Actinomycetota|c__Actinomycetes|o__Propionibacteriales|f__Propionibacteriaceae|g__Cutibacterium|s__Cutibacterium_granulosum|t__SGB16958	0.0258255	s__Cutibacterium_granulosum|t__SGB16958
TB	SRR28476475	strict	k__Bacteria|p__Actinomycetota|c__Actinomycetes|o__Propionibacteriales|f__Propionibacteriaceae|g__Cutibacterium|s__Cutibacterium_modestum	0.004042	s__Cutibacterium_modestum
TB	SRR28476475	strict	k__Bacteria|p__Actinomycetota|c__Actinomycetes|o__Propionibacteriales|f__Propionibacteriaceae|g__Cutibacterium|s__Cutibacterium_modestum|t__SGB16954	0.004042	s__Cutibacterium_modestum|t__SGB16954
TB	SRR28476475	strict	k__Bacteria|p__Actinomycetota|c__Actinomycetes|o__Propionibacteriales|f__Propionibacteriaceae|g__Cutibacterium|s__Cutibacterium_namnetense	0.0323959	s__Cutibacterium_namnetense
TB	SRR28476475	strict	k__Bacteria|p__Actinomycetota|c__Actinomycetes|o__Propionibacteriales|f__Propionibacteriaceae|g__Cutibacterium|s__Cutibacterium_namnetense|t__SGB16956	0.0323959	s__Cutibacterium_namnetense|t__SGB16956
TB	SRR28476475	strict	k__Bacteria|p__Firmicutes|c__Bacilli|o__Bacillales|f__Bacillaceae|g__Caldibacillus|s__Caldibacillus_debilis	0.0791114	s__Caldibacillus_debilis
TB	SRR28476475	strict	k__Bacteria|p__Firmicutes|c__Bacilli|o__Bacillales|f__Bacillaceae|g__Caldibacillus|s__Caldibacillus_debilis|t__SGB8338	0.0791114	s__Caldibacillus_debilis|t__SGB8338
TB	SRR28476475	strict	k__Bacteria|p__Firmicutes|c__Bacilli|o__Bacillales|f__Bacillaceae|g__Geobacillus|s__Geobacillus_stearothermophilus	0.0884529	s__Geobacillus_stearothermophilus
TB	SRR28476475	strict	k__Bacteria|p__Firmicutes|c__Bacilli|o__Bacillales|f__Bacillaceae|g__Geobacillus|s__Geobacillus_stearothermophilus|t__SGB8344	0.0884529	s__Geobacillus_stearothermophilus|t__SGB8344
TB	SRR28476475	strict	k__Bacteria|p__Firmicutes|c__Bacilli|o__Bacillales|f__Bacillaceae|g__Heyndrickxia|s__Heyndrickxia_coagulans	0.0033925	s__Heyndrickxia_coagulans
TB	SRR28476475	strict	k__Bacteria|p__Firmicutes|c__Bacilli|o__Bacillales|f__Bacillaceae|g__Heyndrickxia|s__Heyndrickxia_coagulans|t__SGB7729	0.0033925	s__Heyndrickxia_coagulans|t__SGB7729
TB	SRR28476475	strict	k__Bacteria|p__Firmicutes|c__Bacilli|o__Bacillales|f__Bacillaceae|g__Heyndrickxia|s__Weizmannia_acidilactici	0.0047785	s__Weizmannia_acidilactici
TB	SRR28476475	strict	k__Bacteria|p__Firmicutes|c__Bacilli|o__Bacillales|f__Bacillaceae|g__Heyndrickxia|s__Weizmannia_acidilactici|t__SGB66482	0.0047785	s__Weizmannia_acidilactici|t__SGB66482
TB	SRR28476475	strict	k__Bacteria|p__Firmicutes|c__Bacilli|o__Bacillales|f__Staphylococcaceae|g__Staphylococcus|s__Staphylococcus_epidermidis	0.0303617	s__Staphylococcus_epidermidis
TB	SRR28476475	strict	k__Bacteria|p__Firmicutes|c__Bacilli|o__Bacillales|f__Staphylococcaceae|g__Staphylococcus|s__Staphylococcus_epidermidis|t__SGB7865	0.0303617	s__Staphylococcus_epidermidis|t__SGB7865
TB	SRR28476475	strict	k__Bacteria|p__Firmicutes|c__Bacilli|o__Bacillales|f__Staphylococcaceae|g__Staphylococcus|s__Staphylococcus_pettenkoferi	0.0356531	s__Staphylococcus_pettenkoferi
TB	SRR28476475	strict	k__Bacteria|p__Firmicutes|c__Bacilli|o__Bacillales|f__Staphylococcaceae|g__Staphylococcus|s__Staphylococcus_pettenkoferi|t__SGB7815	0.0356531	s__Staphylococcus_pettenkoferi|t__SGB7815
TB	SRR28476475	strict	k__Bacteria|p__Firmicutes|c__Bacilli|o__Lactobacillales|f__Carnobacteriaceae|g__Dolosigranulum|s__Dolosigranulum_pigrum	0.0165597	s__Dolosigranulum_pigrum
TB	SRR28476475	strict	k__Bacteria|p__Firmicutes|c__Bacilli|o__Lactobacillales|f__Carnobacteriaceae|g__Dolosigranulum|s__Dolosigranulum_pigrum|t__SGB7017	0.0165597	s__Dolosigranulum_pigrum|t__SGB7017
TB	SRR28476475	strict	k__Bacteria|p__Pseudomonadota|c__Alphaproteobacteria|o__Hyphomicrobiales|f__Nitrobacteraceae|g__Bradyrhizobium|s__Bradyrhizobium_SGB11337	0.0164192	s__Bradyrhizobium_SGB11337
TB	SRR28476475	strict	k__Bacteria|p__Pseudomonadota|c__Alphaproteobacteria|o__Hyphomicrobiales|f__Nitrobacteraceae|g__Bradyrhizobium|s__Bradyrhizobium_SGB11337|t__SGB11337	0.0164192	s__Bradyrhizobium_SGB11337|t__SGB11337
TB	SRR28476475	strict	k__Bacteria|p__Pseudomonadota|c__Betaproteobacteria|o__Burkholderiales|f__Burkholderiales_unclassified|g__Tepidimonas|s__Tepidimonas_fonticaldi	0.0036405	s__Tepidimonas_fonticaldi
TB	SRR28476475	strict	k__Bacteria|p__Pseudomonadota|c__Betaproteobacteria|o__Burkholderiales|f__Burkholderiales_unclassified|g__Tepidimonas|s__Tepidimonas_fonticaldi|t__SGB12671	0.0036405	s__Tepidimonas_fonticaldi|t__SGB12671
TB	SRR28476475	strict	k__Bacteria|p__Pseudomonadota|c__Gammaproteobacteria|o__Pseudomonadales|f__Pseudomonadaceae|g__Pseudomonas|s__Pseudomonas_aeruginosa	0.0088704	s__Pseudomonas_aeruginosa
TB	SRR28476475	strict	k__Bacteria|p__Pseudomonadota|c__Gammaproteobacteria|o__Pseudomonadales|f__Pseudomonadaceae|g__Pseudomonas|s__Pseudomonas_aeruginosa|t__SGB12320	0.0088704	s__Pseudomonas_aeruginosa|t__SGB12320
TB	SRR28476475	strict	k__Bacteria|p__Pseudomonadota|c__Hydrogenophilia|o__Hydrogenophilales|f__Hydrogenophilaceae|g__Tepidiphilus|s__Tepidiphilus_succinatimandens	0.000259	s__Tepidiphilus_succinatimandens
TB	SRR28476475	strict	k__Bacteria|p__Pseudomonadota|c__Hydrogenophilia|o__Hydrogenophilales|f__Hydrogenophilaceae|g__Tepidiphilus|s__Tepidiphilus_succinatimandens|t__SGB12605	0.000259	s__Tepidiphilus_succinatimandens|t__SGB12605
TB	SRR28476475	strict	k__Eukaryota|p__Basidiomycota|c__Malasseziomycetes|o__Malasseziales|f__Malasseziaceae|g__Malassezia|s__Malassezia_restricta	0.0027949	s__Malassezia_restricta
TB	SRR28476475	strict	k__Eukaryota|p__Basidiomycota|c__Malasseziomycetes|o__Malasseziales|f__Malasseziaceae|g__Malassezia|s__Malassezia_restricta|t__EUK76775	0.0027949	s__Malassezia_restricta|t__EUK76775
TB	SRR28476476	strict	k__Bacteria|p__Actinomycetota|c__Actinomycetes|o__Micrococcales|f__Micrococcaceae|g__Kocuria|s__Kocuria_palustris	0.0025394	s__Kocuria_palustris
TB	SRR28476476	strict	k__Bacteria|p__Actinomycetota|c__Actinomycetes|o__Micrococcales|f__Micrococcaceae|g__Kocuria|s__Kocuria_palustris|t__SGB16663	0.0025394	s__Kocuria_palustris|t__SGB16663
TB	SRR28476476	strict	k__Bacteria|p__Actinomycetota|c__Actinomycetes|o__Micrococcales|f__Micrococcaceae|g__Kocuria|s__Kocuria_rhizophila	0.0066097	s__Kocuria_rhizophila
TB	SRR28476476	strict	k__Bacteria|p__Actinomycetota|c__Actinomycetes|o__Micrococcales|f__Micrococcaceae|g__Kocuria|s__Kocuria_rhizophila|t__SGB16671	0.0066097	s__Kocuria_rhizophila|t__SGB16671
TB	SRR28476476	strict	k__Bacteria|p__Actinomycetota|c__Actinomycetes|o__Micrococcales|f__Micrococcaceae|g__Micrococcus|s__Micrococcus_luteus	0.0009488	s__Micrococcus_luteus
TB	SRR28476476	strict	k__Bacteria|p__Actinomycetota|c__Actinomycetes|o__Micrococcales|f__Micrococcaceae|g__Micrococcus|s__Micrococcus_luteus|t__SGB16676	0.0009488	s__Micrococcus_luteus|t__SGB16676
TB	SRR28476476	strict	k__Bacteria|p__Actinomycetota|c__Actinomycetes|o__Micrococcales|f__Micrococcaceae|g__Rothia|s__Rothia_amarae	0.0019168	s__Rothia_amarae
TB	SRR28476476	strict	k__Bacteria|p__Actinomycetota|c__Actinomycetes|o__Micrococcales|f__Micrococcaceae|g__Rothia|s__Rothia_amarae|t__SGB34818	0.0019168	s__Rothia_amarae|t__SGB34818
TB	SRR28476476	strict	k__Bacteria|p__Actinomycetota|c__Actinomycetes|o__Mycobacteriales|f__Corynebacteriaceae|g__Corynebacterium|s__Corynebacterium_SGB17002	0.165479	s__Corynebacterium_SGB17002
TB	SRR28476476	strict	k__Bacteria|p__Actinomycetota|c__Actinomycetes|o__Mycobacteriales|f__Corynebacteriaceae|g__Corynebacterium|s__Corynebacterium_SGB17002|t__SGB17002	0.165479	s__Corynebacterium_SGB17002|t__SGB17002
TB	SRR28476476	strict	k__Bacteria|p__Actinomycetota|c__Actinomycetes|o__Mycobacteriales|f__Corynebacteriaceae|g__Corynebacterium|s__Corynebacterium_otitidis	0.0036216	s__Corynebacterium_otitidis
TB	SRR28476476	strict	k__Bacteria|p__Actinomycetota|c__Actinomycetes|o__Mycobacteriales|f__Corynebacteriaceae|g__Corynebacterium|s__Corynebacterium_otitidis|t__SGB17081	0.0036216	s__Corynebacterium_otitidis|t__SGB17081
TB	SRR28476476	strict	k__Bacteria|p__Actinomycetota|c__Actinomycetes|o__Mycobacteriales|f__Corynebacteriaceae|g__Corynebacterium|s__Corynebacterium_propinquum	0.0259882	s__Corynebacterium_propinquum
TB	SRR28476476	strict	k__Bacteria|p__Actinomycetota|c__Actinomycetes|o__Mycobacteriales|f__Corynebacteriaceae|g__Corynebacterium|s__Corynebacterium_propinquum|t__SGB17012	0.0259882	s__Corynebacterium_propinquum|t__SGB17012
TB	SRR28476476	strict	k__Bacteria|p__Actinomycetota|c__Actinomycetes|o__Mycobacteriales|f__Lawsonellaceae|g__GGB2722|s__GGB2722_SGB3663	0.0757263	s__GGB2722_SGB3663
TB	SRR28476476	strict	k__Bacteria|p__Actinomycetota|c__Actinomycetes|o__Mycobacteriales|f__Lawsonellaceae|g__GGB2722|s__GGB2722_SGB3663|t__SGB3663	0.0757263	s__GGB2722_SGB3663|t__SGB3663
TB	SRR28476476	strict	k__Bacteria|p__Actinomycetota|c__Actinomycetes|o__Propionibacteriales|f__Propionibacteriaceae|g__Cutibacterium|s__Cutibacterium_acnes	1.08128	s__Cutibacterium_acnes
TB	SRR28476476	strict	k__Bacteria|p__Actinomycetota|c__Actinomycetes|o__Propionibacteriales|f__Propionibacteriaceae|g__Cutibacterium|s__Cutibacterium_acnes|t__SGB16955	1.08128	s__Cutibacterium_acnes|t__SGB16955
TB	SRR28476476	strict	k__Bacteria|p__Actinomycetota|c__Actinomycetes|o__Propionibacteriales|f__Propionibacteriaceae|g__Cutibacterium|s__Cutibacterium_granulosum	0.002218	s__Cutibacterium_granulosum
TB	SRR28476476	strict	k__Bacteria|p__Actinomycetota|c__Actinomycetes|o__Propionibacteriales|f__Propionibacteriaceae|g__Cutibacterium|s__Cutibacterium_granulosum|t__SGB16958	0.002218	s__Cutibacterium_granulosum|t__SGB16958
TB	SRR28476476	strict	k__Bacteria|p__Actinomycetota|c__Actinomycetes|o__Propionibacteriales|f__Propionibacteriaceae|g__Cutibacterium|s__Cutibacterium_namnetense	0.0061178	s__Cutibacterium_namnetense
TB	SRR28476476	strict	k__Bacteria|p__Actinomycetota|c__Actinomycetes|o__Propionibacteriales|f__Propionibacteriaceae|g__Cutibacterium|s__Cutibacterium_namnetense|t__SGB16956	0.0061178	s__Cutibacterium_namnetense|t__SGB16956
TB	SRR28476476	strict	k__Bacteria|p__Firmicutes|c__Bacilli|o__Lactobacillales|f__Carnobacteriaceae|g__Dolosigranulum|s__Dolosigranulum_pigrum	0.0125928	s__Dolosigranulum_pigrum
TB	SRR28476476	strict	k__Bacteria|p__Firmicutes|c__Bacilli|o__Lactobacillales|f__Carnobacteriaceae|g__Dolosigranulum|s__Dolosigranulum_pigrum|t__SGB7017	0.0125928	s__Dolosigranulum_pigrum|t__SGB7017
TB	SRR28476476	strict	k__Bacteria|p__Pseudomonadota|c__CFGB33292|o__OFGB33292|f__FGB33292|g__GGB48272|s__GGB48272_SGB66282	0.0016072	s__GGB48272_SGB66282
TB	SRR28476476	strict	k__Bacteria|p__Pseudomonadota|c__CFGB33292|o__OFGB33292|f__FGB33292|g__GGB48272|s__GGB48272_SGB66282|t__SGB66282	0.0016072	s__GGB48272_SGB66282|t__SGB66282
TB	SRR28476476	strict	k__Bacteria|p__Pseudomonadota|c__Gammaproteobacteria|o__Pseudomonadales|f__Pseudomonadaceae|g__Pseudomonas|s__Pseudomonas_aeruginosa	0.0003683	s__Pseudomonas_aeruginosa
TB	SRR28476476	strict	k__Bacteria|p__Pseudomonadota|c__Gammaproteobacteria|o__Pseudomonadales|f__Pseudomonadaceae|g__Pseudomonas|s__Pseudomonas_aeruginosa|t__SGB12320	0.0003683	s__Pseudomonas_aeruginosa|t__SGB12320
TB	SRR28476476	strict	k__Eukaryota|p__Basidiomycota|c__Malasseziomycetes|o__Malasseziales|f__Malasseziaceae|g__Malassezia|s__Malassezia_restricta	0.0007479	s__Malassezia_restricta
TB	SRR28476476	strict	k__Eukaryota|p__Basidiomycota|c__Malasseziomycetes|o__Malasseziales|f__Malasseziaceae|g__Malassezia|s__Malassezia_restricta|t__EUK76775	0.0007479	s__Malassezia_restricta|t__EUK76775
TB	SRR28476479	strict	k__Bacteria|p__Actinomycetota|c__Actinomycetes|o__Micrococcales|f__Brevibacteriaceae|g__Brevibacterium|s__Brevibacterium_sp_CS2	0.0038486	s__Brevibacterium_sp_CS2
TB	SRR28476479	strict	k__Bacteria|p__Actinomycetota|c__Actinomycetes|o__Micrococcales|f__Brevibacteriaceae|g__Brevibacterium|s__Brevibacterium_sp_CS2|t__SGB207777	0.0038486	s__Brevibacterium_sp_CS2|t__SGB207777
TB	SRR28476479	strict	k__Bacteria|p__Actinomycetota|c__Actinomycetes|o__Micrococcales|f__Dermacoccaceae|g__Dermacoccus|s__Dermacoccus_nishinomiyaensis	0.0043768	s__Dermacoccus_nishinomiyaensis
TB	SRR28476479	strict	k__Bacteria|p__Actinomycetota|c__Actinomycetes|o__Micrococcales|f__Dermacoccaceae|g__Dermacoccus|s__Dermacoccus_nishinomiyaensis|t__SGB16007	0.0043768	s__Dermacoccus_nishinomiyaensis|t__SGB16007
TB	SRR28476479	strict	k__Bacteria|p__Actinomycetota|c__Actinomycetes|o__Micrococcales|f__Micrococcaceae|g__Kocuria|s__Kocuria_carniphila	0.0088719	s__Kocuria_carniphila
TB	SRR28476479	strict	k__Bacteria|p__Actinomycetota|c__Actinomycetes|o__Micrococcales|f__Micrococcaceae|g__Kocuria|s__Kocuria_carniphila|t__SGB16672	0.0088719	s__Kocuria_carniphila|t__SGB16672
TB	SRR28476479	strict	k__Bacteria|p__Actinomycetota|c__Actinomycetes|o__Micrococcales|f__Micrococcaceae|g__Kocuria|s__Kocuria_palustris	0.0335106	s__Kocuria_palustris
TB	SRR28476479	strict	k__Bacteria|p__Actinomycetota|c__Actinomycetes|o__Micrococcales|f__Micrococcaceae|g__Kocuria|s__Kocuria_palustris|t__SGB16663	0.0335106	s__Kocuria_palustris|t__SGB16663
TB	SRR28476479	strict	k__Bacteria|p__Actinomycetota|c__Actinomycetes|o__Micrococcales|f__Micrococcaceae|g__Kocuria|s__Kocuria_rhizophila	0.269723	s__Kocuria_rhizophila
TB	SRR28476479	strict	k__Bacteria|p__Actinomycetota|c__Actinomycetes|o__Micrococcales|f__Micrococcaceae|g__Kocuria|s__Kocuria_rhizophila|t__SGB16671	0.269723	s__Kocuria_rhizophila|t__SGB16671
TB	SRR28476479	strict	k__Bacteria|p__Actinomycetota|c__Actinomycetes|o__Micrococcales|f__Micrococcaceae|g__Micrococcus|s__Micrococcus_luteus	0.0095513	s__Micrococcus_luteus
TB	SRR28476479	strict	k__Bacteria|p__Actinomycetota|c__Actinomycetes|o__Micrococcales|f__Micrococcaceae|g__Micrococcus|s__Micrococcus_luteus|t__SGB16676	0.0095513	s__Micrococcus_luteus|t__SGB16676
TB	SRR28476479	strict	k__Bacteria|p__Actinomycetota|c__Actinomycetes|o__Micrococcales|f__Micrococcaceae|g__Rothia|s__Rothia_amarae	0.0136381	s__Rothia_amarae
TB	SRR28476479	strict	k__Bacteria|p__Actinomycetota|c__Actinomycetes|o__Micrococcales|f__Micrococcaceae|g__Rothia|s__Rothia_amarae|t__SGB34818	0.0136381	s__Rothia_amarae|t__SGB34818
TB	SRR28476479	strict	k__Bacteria|p__Actinomycetota|c__Actinomycetes|o__Micrococcales|f__Micrococcaceae|g__Rothia|s__Rothia_endophytica	0.0139704	s__Rothia_endophytica
TB	SRR28476479	strict	k__Bacteria|p__Actinomycetota|c__Actinomycetes|o__Micrococcales|f__Micrococcaceae|g__Rothia|s__Rothia_endophytica|t__SGB98453	0.0139704	s__Rothia_endophytica|t__SGB98453
TB	SRR28476479	strict	k__Bacteria|p__Actinomycetota|c__Actinomycetes|o__Mycobacteriales|f__Corynebacteriaceae|g__Corynebacterium|s__Corynebacterium_SGB17002	0.956638	s__Corynebacterium_SGB17002
TB	SRR28476479	strict	k__Bacteria|p__Actinomycetota|c__Actinomycetes|o__Mycobacteriales|f__Corynebacteriaceae|g__Corynebacterium|s__Corynebacterium_SGB17002|t__SGB17002	0.956638	s__Corynebacterium_SGB17002|t__SGB17002
TB	SRR28476479	strict	k__Bacteria|p__Actinomycetota|c__Actinomycetes|o__Mycobacteriales|f__Corynebacteriaceae|g__Corynebacterium|s__Corynebacterium_SGB86802	0.0014439	s__Corynebacterium_SGB86802
TB	SRR28476479	strict	k__Bacteria|p__Actinomycetota|c__Actinomycetes|o__Mycobacteriales|f__Corynebacteriaceae|g__Corynebacterium|s__Corynebacterium_SGB86802|t__SGB86802	0.0014439	s__Corynebacterium_SGB86802|t__SGB86802
TB	SRR28476479	strict	k__Bacteria|p__Actinomycetota|c__Actinomycetes|o__Mycobacteriales|f__Corynebacteriaceae|g__Corynebacterium|s__Corynebacterium_accolens	0.0006248	s__Corynebacterium_accolens
TB	SRR28476479	strict	k__Bacteria|p__Actinomycetota|c__Actinomycetes|o__Mycobacteriales|f__Corynebacteriaceae|g__Corynebacterium|s__Corynebacterium_accolens|t__SGB17097	0.0006248	s__Corynebacterium_accolens|t__SGB17097
TB	SRR28476479	strict	k__Bacteria|p__Actinomycetota|c__Actinomycetes|o__Mycobacteriales|f__Corynebacteriaceae|g__Corynebacterium|s__Corynebacterium_hadale	0.0016755	s__Corynebacterium_hadale
TB	SRR28476479	strict	k__Bacteria|p__Actinomycetota|c__Actinomycetes|o__Mycobacteriales|f__Corynebacteriaceae|g__Corynebacterium|s__Corynebacterium_hadale|t__SGB17059	0.0016755	s__Corynebacterium_hadale|t__SGB17059
TB	SRR28476479	strict	k__Bacteria|p__Actinomycetota|c__Actinomycetes|o__Mycobacteriales|f__Corynebacteriaceae|g__Corynebacterium|s__Corynebacterium_kefirresidentii	0.000908	s__Corynebacterium_kefirresidentii
TB	SRR28476479	strict	k__Bacteria|p__Actinomycetota|c__Actinomycetes|o__Mycobacteriales|f__Corynebacteriaceae|g__Corynebacterium|s__Corynebacterium_kefirresidentii|t__SGB17100	0.000908	s__Corynebacterium_kefirresidentii|t__SGB17100
TB	SRR28476479	strict	k__Bacteria|p__Actinomycetota|c__Actinomycetes|o__Mycobacteriales|f__Corynebacteriaceae|g__Corynebacterium|s__Corynebacterium_otitidis	0.0151304	s__Corynebacterium_otitidis
TB	SRR28476479	strict	k__Bacteria|p__Actinomycetota|c__Actinomycetes|o__Mycobacteriales|f__Corynebacteriaceae|g__Corynebacterium|s__Corynebacterium_otitidis|t__SGB17081	0.0151304	s__Corynebacterium_otitidis|t__SGB17081
TB	SRR28476479	strict	k__Bacteria|p__Actinomycetota|c__Actinomycetes|o__Mycobacteriales|f__Corynebacteriaceae|g__Corynebacterium|s__Corynebacterium_propinquum	0.0774608	s__Corynebacterium_propinquum
TB	SRR28476479	strict	k__Bacteria|p__Actinomycetota|c__Actinomycetes|o__Mycobacteriales|f__Corynebacteriaceae|g__Corynebacterium|s__Corynebacterium_propinquum|t__SGB17012	0.0774608	s__Corynebacterium_propinquum|t__SGB17012
TB	SRR28476479	strict	k__Bacteria|p__Actinomycetota|c__Actinomycetes|o__Mycobacteriales|f__Corynebacteriaceae|g__Corynebacterium|s__Corynebacterium_sanguinis	0.0027531	s__Corynebacterium_sanguinis
TB	SRR28476479	strict	k__Bacteria|p__Actinomycetota|c__Actinomycetes|o__Mycobacteriales|f__Corynebacteriaceae|g__Corynebacterium|s__Corynebacterium_sanguinis|t__SGB86809	0.0027531	s__Corynebacterium_sanguinis|t__SGB86809
TB	SRR28476479	strict	k__Bacteria|p__Actinomycetota|c__Actinomycetes|o__Mycobacteriales|f__Corynebacteriaceae|g__Corynebacterium|s__Corynebacterium_singulare	0.0003221	s__Corynebacterium_singulare
TB	SRR28476479	strict	k__Bacteria|p__Actinomycetota|c__Actinomycetes|o__Mycobacteriales|f__Corynebacteriaceae|g__Corynebacterium|s__Corynebacterium_singulare|t__SGB17118	0.0003221	s__Corynebacterium_singulare|t__SGB17118
TB	SRR28476479	strict	k__Bacteria|p__Actinomycetota|c__Actinomycetes|o__Mycobacteriales|f__Corynebacteriaceae|g__Corynebacterium|s__Corynebacterium_sp_SCR221107	0.0002352	s__Corynebacterium_sp_SCR221107
TB	SRR28476479	strict	k__Bacteria|p__Actinomycetota|c__Actinomycetes|o__Mycobacteriales|f__Corynebacteriaceae|g__Corynebacterium|s__Corynebacterium_sp_SCR221107|t__SGB152359	0.0002352	s__Corynebacterium_sp_SCR221107|t__SGB152359
TB	SRR28476479	strict	k__Bacteria|p__Actinomycetota|c__Actinomycetes|o__Mycobacteriales|f__Corynebacteriaceae|g__Corynebacterium|s__Corynebacterium_suicordis	0.0305439	s__Corynebacterium_suicordis
TB	SRR28476479	strict	k__Bacteria|p__Actinomycetota|c__Actinomycetes|o__Mycobacteriales|f__Corynebacteriaceae|g__Corynebacterium|s__Corynebacterium_suicordis|t__SGB86791	0.0305439	s__Corynebacterium_suicordis|t__SGB86791
TB	SRR28476479	strict	k__Bacteria|p__Actinomycetota|c__Actinomycetes|o__Mycobacteriales|f__Corynebacteriaceae|g__Corynebacterium|s__Corynebacterium_tuberculostearicum	0.0183683	s__Corynebacterium_tuberculostearicum
TB	SRR28476479	strict	k__Bacteria|p__Actinomycetota|c__Actinomycetes|o__Mycobacteriales|f__Corynebacteriaceae|g__Corynebacterium|s__Corynebacterium_tuberculostearicum|t__SGB17103_group	0.0183683	s__Corynebacterium_tuberculostearicum|t__SGB17103_group
TB	SRR28476479	strict	k__Bacteria|p__Actinomycetota|c__Actinomycetes|o__Mycobacteriales|f__Lawsonellaceae|g__GGB2722|s__GGB2722_SGB3663	0.0773088	s__GGB2722_SGB3663
TB	SRR28476479	strict	k__Bacteria|p__Actinomycetota|c__Actinomycetes|o__Mycobacteriales|f__Lawsonellaceae|g__GGB2722|s__GGB2722_SGB3663|t__SGB3663	0.0773088	s__GGB2722_SGB3663|t__SGB3663
TB	SRR28476479	strict	k__Bacteria|p__Actinomycetota|c__Actinomycetes|o__Propionibacteriales|f__Propionibacteriaceae|g__Cutibacterium|s__Cutibacterium_acnes	1.98602	s__Cutibacterium_acnes
TB	SRR28476479	strict	k__Bacteria|p__Actinomycetota|c__Actinomycetes|o__Propionibacteriales|f__Propionibacteriaceae|g__Cutibacterium|s__Cutibacterium_acnes|t__SGB16955	1.98602	s__Cutibacterium_acnes|t__SGB16955
TB	SRR28476479	strict	k__Bacteria|p__Actinomycetota|c__Actinomycetes|o__Propionibacteriales|f__Propionibacteriaceae|g__Cutibacterium|s__Cutibacterium_granulosum	0.0267508	s__Cutibacterium_granulosum
TB	SRR28476479	strict	k__Bacteria|p__Actinomycetota|c__Actinomycetes|o__Propionibacteriales|f__Propionibacteriaceae|g__Cutibacterium|s__Cutibacterium_granulosum|t__SGB16958	0.0267508	s__Cutibacterium_granulosum|t__SGB16958
TB	SRR28476479	strict	k__Bacteria|p__Actinomycetota|c__Actinomycetes|o__Propionibacteriales|f__Propionibacteriaceae|g__Cutibacterium|s__Cutibacterium_namnetense	0.0456298	s__Cutibacterium_namnetense
TB	SRR28476479	strict	k__Bacteria|p__Actinomycetota|c__Actinomycetes|o__Propionibacteriales|f__Propionibacteriaceae|g__Cutibacterium|s__Cutibacterium_namnetense|t__SGB16956	0.0456298	s__Cutibacterium_namnetense|t__SGB16956
TB	SRR28476479	strict	k__Bacteria|p__Actinomycetota|c__Actinomycetes|o__Propionibacteriales|f__Propionibacteriaceae|g__Cutibacterium|s__Cutibacterium_porci	6.75e-05	s__Cutibacterium_porci
TB	SRR28476479	strict	k__Bacteria|p__Actinomycetota|c__Actinomycetes|o__Propionibacteriales|f__Propionibacteriaceae|g__Cutibacterium|s__Cutibacterium_porci|t__SGB87725	6.75e-05	s__Cutibacterium_porci|t__SGB87725
TB	SRR28476479	strict	k__Bacteria|p__Firmicutes|c__Bacilli|o__Bacillales|f__Staphylococcaceae|g__Staphylococcus|s__Staphylococcus_epidermidis	0.0038336	s__Staphylococcus_epidermidis
TB	SRR28476479	strict	k__Bacteria|p__Firmicutes|c__Bacilli|o__Bacillales|f__Staphylococcaceae|g__Staphylococcus|s__Staphylococcus_epidermidis|t__SGB7865	0.0038336	s__Staphylococcus_epidermidis|t__SGB7865
TB	SRR28476479	strict	k__Bacteria|p__Firmicutes|c__Bacilli|o__Bacillales|f__Staphylococcaceae|g__Staphylococcus|s__Staphylococcus_hominis	0.0036617	s__Staphylococcus_hominis
TB	SRR28476479	strict	k__Bacteria|p__Firmicutes|c__Bacilli|o__Bacillales|f__Staphylococcaceae|g__Staphylococcus|s__Staphylococcus_hominis|t__SGB7858	0.0036617	s__Staphylococcus_hominis|t__SGB7858
TB	SRR28476479	strict	k__Bacteria|p__Firmicutes|c__Bacilli|o__Bacillales|f__Staphylococcaceae|g__Staphylococcus|s__Staphylococcus_pasteuri	0.0001555	s__Staphylococcus_pasteuri
TB	SRR28476479	strict	k__Bacteria|p__Firmicutes|c__Bacilli|o__Bacillales|f__Staphylococcaceae|g__Staphylococcus|s__Staphylococcus_pasteuri|t__SGB7855	0.0001555	s__Staphylococcus_pasteuri|t__SGB7855
TB	SRR28476479	strict	k__Bacteria|p__Firmicutes|c__Bacilli|o__Lactobacillales|f__Carnobacteriaceae|g__Dolosigranulum|s__Dolosigranulum_pigrum	0.0550179	s__Dolosigranulum_pigrum
TB	SRR28476479	strict	k__Bacteria|p__Firmicutes|c__Bacilli|o__Lactobacillales|f__Carnobacteriaceae|g__Dolosigranulum|s__Dolosigranulum_pigrum|t__SGB7017	0.0550179	s__Dolosigranulum_pigrum|t__SGB7017
TB	SRR28476479	strict	k__Bacteria|p__Firmicutes|c__Bacilli|o__Lactobacillales|f__Streptococcaceae|g__Streptococcus|s__Streptococcus_thermophilus	0.0007222	s__Streptococcus_thermophilus
TB	SRR28476479	strict	k__Bacteria|p__Firmicutes|c__Bacilli|o__Lactobacillales|f__Streptococcaceae|g__Streptococcus|s__Streptococcus_thermophilus|t__SGB8002	0.0007222	s__Streptococcus_thermophilus|t__SGB8002
TB	SRR28476479	strict	k__Bacteria|p__Pseudomonadota|c__Alphaproteobacteria|o__Hyphomicrobiales|f__Nitrobacteraceae|g__Bradyrhizobium|s__Bradyrhizobium_SGB11337	0.208118	s__Bradyrhizobium_SGB11337
TB	SRR28476479	strict	k__Bacteria|p__Pseudomonadota|c__Alphaproteobacteria|o__Hyphomicrobiales|f__Nitrobacteraceae|g__Bradyrhizobium|s__Bradyrhizobium_SGB11337|t__SGB11337	0.208118	s__Bradyrhizobium_SGB11337|t__SGB11337
TB	SRR28476479	strict	k__Bacteria|p__Pseudomonadota|c__Betaproteobacteria|o__Burkholderiales|f__Sphaerotilaceae|g__Roseateles|s__Pelomonas_aquatica	0.0003299	s__Pelomonas_aquatica
TB	SRR28476479	strict	k__Bacteria|p__Pseudomonadota|c__Betaproteobacteria|o__Burkholderiales|f__Sphaerotilaceae|g__Roseateles|s__Pelomonas_aquatica|t__SGB178303	0.0003299	s__Pelomonas_aquatica|t__SGB178303
TB	SRR28476479	strict	k__Bacteria|p__Pseudomonadota|c__CFGB33292|o__OFGB33292|f__FGB33292|g__GGB48272|s__GGB48272_SGB66282	0.0001892	s__GGB48272_SGB66282
TB	SRR28476479	strict	k__Bacteria|p__Pseudomonadota|c__CFGB33292|o__OFGB33292|f__FGB33292|g__GGB48272|s__GGB48272_SGB66282|t__SGB66282	0.0001892	s__GGB48272_SGB66282|t__SGB66282
TB	SRR28476479	strict	k__Bacteria|p__Pseudomonadota|c__Gammaproteobacteria|o__Moraxellales|f__Moraxellaceae|g__Moraxella|s__Moraxella_osloensis	0.0003452	s__Moraxella_osloensis
TB	SRR28476479	strict	k__Bacteria|p__Pseudomonadota|c__Gammaproteobacteria|o__Moraxellales|f__Moraxellaceae|g__Moraxella|s__Moraxella_osloensis|t__SGB10439	0.0003452	s__Moraxella_osloensis|t__SGB10439
TB	SRR28476479	strict	k__Bacteria|p__Pseudomonadota|c__Gammaproteobacteria|o__Pseudomonadales|f__Pseudomonadaceae|g__Pseudomonas|s__Pseudomonas_aeruginosa	0.0025649	s__Pseudomonas_aeruginosa
TB	SRR28476479	strict	k__Bacteria|p__Pseudomonadota|c__Gammaproteobacteria|o__Pseudomonadales|f__Pseudomonadaceae|g__Pseudomonas|s__Pseudomonas_aeruginosa|t__SGB12320	0.0025649	s__Pseudomonas_aeruginosa|t__SGB12320
TB	SRR28476479	strict	k__Eukaryota|p__Basidiomycota|c__Malasseziomycetes|o__Malasseziales|f__Malasseziaceae|g__Malassezia|s__Malassezia_restricta	0.0333308	s__Malassezia_restricta
TB	SRR28476479	strict	k__Eukaryota|p__Basidiomycota|c__Malasseziomycetes|o__Malasseziales|f__Malasseziaceae|g__Malassezia|s__Malassezia_restricta|t__EUK76775	0.0333308	s__Malassezia_restricta|t__EUK76775
TB	SRR28476481	strict	k__Bacteria|p__Actinomycetota|c__Actinomycetes|o__Micrococcales|f__Dermacoccaceae|g__Dermacoccus|s__Dermacoccus_nishinomiyaensis	0.0024007	s__Dermacoccus_nishinomiyaensis
TB	SRR28476481	strict	k__Bacteria|p__Actinomycetota|c__Actinomycetes|o__Micrococcales|f__Dermacoccaceae|g__Dermacoccus|s__Dermacoccus_nishinomiyaensis|t__SGB16007	0.0024007	s__Dermacoccus_nishinomiyaensis|t__SGB16007
TB	SRR28476481	strict	k__Bacteria|p__Actinomycetota|c__Actinomycetes|o__Micrococcales|f__Micrococcaceae|g__Kocuria|s__Kocuria_carniphila	0.0029261	s__Kocuria_carniphila
TB	SRR28476481	strict	k__Bacteria|p__Actinomycetota|c__Actinomycetes|o__Micrococcales|f__Micrococcaceae|g__Kocuria|s__Kocuria_carniphila|t__SGB16672	0.0029261	s__Kocuria_carniphila|t__SGB16672
TB	SRR28476481	strict	k__Bacteria|p__Actinomycetota|c__Actinomycetes|o__Micrococcales|f__Micrococcaceae|g__Kocuria|s__Kocuria_palustris	0.0094828	s__Kocuria_palustris
TB	SRR28476481	strict	k__Bacteria|p__Actinomycetota|c__Actinomycetes|o__Micrococcales|f__Micrococcaceae|g__Kocuria|s__Kocuria_palustris|t__SGB16663	0.0094828	s__Kocuria_palustris|t__SGB16663
TB	SRR28476481	strict	k__Bacteria|p__Actinomycetota|c__Actinomycetes|o__Micrococcales|f__Micrococcaceae|g__Kocuria|s__Kocuria_rhizophila	0.176048	s__Kocuria_rhizophila
TB	SRR28476481	strict	k__Bacteria|p__Actinomycetota|c__Actinomycetes|o__Micrococcales|f__Micrococcaceae|g__Kocuria|s__Kocuria_rhizophila|t__SGB16671	0.176048	s__Kocuria_rhizophila|t__SGB16671
TB	SRR28476481	strict	k__Bacteria|p__Actinomycetota|c__Actinomycetes|o__Micrococcales|f__Micrococcaceae|g__Micrococcus|s__Micrococcus_luteus	0.0070208	s__Micrococcus_luteus
TB	SRR28476481	strict	k__Bacteria|p__Actinomycetota|c__Actinomycetes|o__Micrococcales|f__Micrococcaceae|g__Micrococcus|s__Micrococcus_luteus|t__SGB16676	0.0070208	s__Micrococcus_luteus|t__SGB16676
TB	SRR28476481	strict	k__Bacteria|p__Actinomycetota|c__Actinomycetes|o__Micrococcales|f__Micrococcaceae|g__Rothia|s__Rothia_amarae	0.0040516	s__Rothia_amarae
TB	SRR28476481	strict	k__Bacteria|p__Actinomycetota|c__Actinomycetes|o__Micrococcales|f__Micrococcaceae|g__Rothia|s__Rothia_amarae|t__SGB34818	0.0040516	s__Rothia_amarae|t__SGB34818
TB	SRR28476481	strict	k__Bacteria|p__Actinomycetota|c__Actinomycetes|o__Mycobacteriales|f__Corynebacteriaceae|g__Corynebacterium|s__Corynebacterium_SGB17002	0.869069	s__Corynebacterium_SGB17002
TB	SRR28476481	strict	k__Bacteria|p__Actinomycetota|c__Actinomycetes|o__Mycobacteriales|f__Corynebacteriaceae|g__Corynebacterium|s__Corynebacterium_SGB17002|t__SGB17002	0.869069	s__Corynebacterium_SGB17002|t__SGB17002
TB	SRR28476481	strict	k__Bacteria|p__Actinomycetota|c__Actinomycetes|o__Mycobacteriales|f__Corynebacteriaceae|g__Corynebacterium|s__Corynebacterium_SGB17107	0.0189235	s__Corynebacterium_SGB17107
TB	SRR28476481	strict	k__Bacteria|p__Actinomycetota|c__Actinomycetes|o__Mycobacteriales|f__Corynebacteriaceae|g__Corynebacterium|s__Corynebacterium_SGB17107|t__SGB17107	0.0189235	s__Corynebacterium_SGB17107|t__SGB17107
TB	SRR28476481	strict	k__Bacteria|p__Actinomycetota|c__Actinomycetes|o__Mycobacteriales|f__Corynebacteriaceae|g__Corynebacterium|s__Corynebacterium_hadale	0.0054967	s__Corynebacterium_hadale
TB	SRR28476481	strict	k__Bacteria|p__Actinomycetota|c__Actinomycetes|o__Mycobacteriales|f__Corynebacteriaceae|g__Corynebacterium|s__Corynebacterium_hadale|t__SGB17059	0.0054967	s__Corynebacterium_hadale|t__SGB17059
TB	SRR28476481	strict	k__Bacteria|p__Actinomycetota|c__Actinomycetes|o__Mycobacteriales|f__Corynebacteriaceae|g__Corynebacterium|s__Corynebacterium_kefirresidentii	0.0028744	s__Corynebacterium_kefirresidentii
TB	SRR28476481	strict	k__Bacteria|p__Actinomycetota|c__Actinomycetes|o__Mycobacteriales|f__Corynebacteriaceae|g__Corynebacterium|s__Corynebacterium_kefirresidentii|t__SGB17100	0.0028744	s__Corynebacterium_kefirresidentii|t__SGB17100
TB	SRR28476481	strict	k__Bacteria|p__Actinomycetota|c__Actinomycetes|o__Mycobacteriales|f__Corynebacteriaceae|g__Corynebacterium|s__Corynebacterium_otitidis	0.0108646	s__Corynebacterium_otitidis
TB	SRR28476481	strict	k__Bacteria|p__Actinomycetota|c__Actinomycetes|o__Mycobacteriales|f__Corynebacteriaceae|g__Corynebacterium|s__Corynebacterium_otitidis|t__SGB17081	0.0108646	s__Corynebacterium_otitidis|t__SGB17081
TB	SRR28476481	strict	k__Bacteria|p__Actinomycetota|c__Actinomycetes|o__Mycobacteriales|f__Corynebacteriaceae|g__Corynebacterium|s__Corynebacterium_propinquum	0.0774963	s__Corynebacterium_propinquum
TB	SRR28476481	strict	k__Bacteria|p__Actinomycetota|c__Actinomycetes|o__Mycobacteriales|f__Corynebacteriaceae|g__Corynebacterium|s__Corynebacterium_propinquum|t__SGB17012	0.0774963	s__Corynebacterium_propinquum|t__SGB17012
TB	SRR28476481	strict	k__Bacteria|p__Actinomycetota|c__Actinomycetes|o__Mycobacteriales|f__Corynebacteriaceae|g__Corynebacterium|s__Corynebacterium_singulare	0.000522	s__Corynebacterium_singulare
TB	SRR28476481	strict	k__Bacteria|p__Actinomycetota|c__Actinomycetes|o__Mycobacteriales|f__Corynebacteriaceae|g__Corynebacterium|s__Corynebacterium_singulare|t__SGB17118	0.000522	s__Corynebacterium_singulare|t__SGB17118
TB	SRR28476481	strict	k__Bacteria|p__Actinomycetota|c__Actinomycetes|o__Mycobacteriales|f__Corynebacteriaceae|g__Corynebacterium|s__Corynebacterium_sp_MSK072	0.0109027	s__Corynebacterium_sp_MSK072
TB	SRR28476481	strict	k__Bacteria|p__Actinomycetota|c__Actinomycetes|o__Mycobacteriales|f__Corynebacteriaceae|g__Corynebacterium|s__Corynebacterium_sp_MSK072|t__SGB107535	0.0109027	s__Corynebacterium_sp_MSK072|t__SGB107535
TB	SRR28476481	strict	k__Bacteria|p__Actinomycetota|c__Actinomycetes|o__Mycobacteriales|f__Corynebacteriaceae|g__Corynebacterium|s__Corynebacterium_sp_SCR221107	0.0005129	s__Corynebacterium_sp_SCR221107
TB	SRR28476481	strict	k__Bacteria|p__Actinomycetota|c__Actinomycetes|o__Mycobacteriales|f__Corynebacteriaceae|g__Corynebacterium|s__Corynebacterium_sp_SCR221107|t__SGB152359	0.0005129	s__Corynebacterium_sp_SCR221107|t__SGB152359
TB	SRR28476481	strict	k__Bacteria|p__Actinomycetota|c__Actinomycetes|o__Mycobacteriales|f__Corynebacteriaceae|g__Corynebacterium|s__Corynebacterium_suicordis	0.0158121	s__Corynebacterium_suicordis
TB	SRR28476481	strict	k__Bacteria|p__Actinomycetota|c__Actinomycetes|o__Mycobacteriales|f__Corynebacteriaceae|g__Corynebacterium|s__Corynebacterium_suicordis|t__SGB86791	0.0158121	s__Corynebacterium_suicordis|t__SGB86791
TB	SRR28476481	strict	k__Bacteria|p__Actinomycetota|c__Actinomycetes|o__Mycobacteriales|f__Corynebacteriaceae|g__Corynebacterium|s__Corynebacterium_tuberculostearicum	0.05637	s__Corynebacterium_tuberculostearicum
TB	SRR28476481	strict	k__Bacteria|p__Actinomycetota|c__Actinomycetes|o__Mycobacteriales|f__Corynebacteriaceae|g__Corynebacterium|s__Corynebacterium_tuberculostearicum|t__SGB17103_group	0.05637	s__Corynebacterium_tuberculostearicum|t__SGB17103_group
TB	SRR28476481	strict	k__Bacteria|p__Actinomycetota|c__Actinomycetes|o__Mycobacteriales|f__Lawsonellaceae|g__GGB2722|s__GGB2722_SGB3663	0.148812	s__GGB2722_SGB3663
TB	SRR28476481	strict	k__Bacteria|p__Actinomycetota|c__Actinomycetes|o__Mycobacteriales|f__Lawsonellaceae|g__GGB2722|s__GGB2722_SGB3663|t__SGB3663	0.148812	s__GGB2722_SGB3663|t__SGB3663
TB	SRR28476481	strict	k__Bacteria|p__Actinomycetota|c__Actinomycetes|o__Propionibacteriales|f__Propionibacteriaceae|g__Cutibacterium|s__Cutibacterium_acnes	1.87304	s__Cutibacterium_acnes
TB	SRR28476481	strict	k__Bacteria|p__Actinomycetota|c__Actinomycetes|o__Propionibacteriales|f__Propionibacteriaceae|g__Cutibacterium|s__Cutibacterium_acnes|t__SGB16955	1.87304	s__Cutibacterium_acnes|t__SGB16955
TB	SRR28476481	strict	k__Bacteria|p__Actinomycetota|c__Actinomycetes|o__Propionibacteriales|f__Propionibacteriaceae|g__Cutibacterium|s__Cutibacterium_granulosum	0.0182558	s__Cutibacterium_granulosum
TB	SRR28476481	strict	k__Bacteria|p__Actinomycetota|c__Actinomycetes|o__Propionibacteriales|f__Propionibacteriaceae|g__Cutibacterium|s__Cutibacterium_granulosum|t__SGB16958	0.0182558	s__Cutibacterium_granulosum|t__SGB16958
TB	SRR28476481	strict	k__Bacteria|p__Actinomycetota|c__Actinomycetes|o__Propionibacteriales|f__Propionibacteriaceae|g__Cutibacterium|s__Cutibacterium_namnetense	0.0554834	s__Cutibacterium_namnetense
TB	SRR28476481	strict	k__Bacteria|p__Actinomycetota|c__Actinomycetes|o__Propionibacteriales|f__Propionibacteriaceae|g__Cutibacterium|s__Cutibacterium_namnetense|t__SGB16956	0.0554834	s__Cutibacterium_namnetense|t__SGB16956
TB	SRR28476481	strict	k__Bacteria|p__Actinomycetota|c__Actinomycetes|o__Propionibacteriales|f__Propionibacteriaceae|g__Cutibacterium|s__Cutibacterium_porci	0.0002258	s__Cutibacterium_porci
TB	SRR28476481	strict	k__Bacteria|p__Actinomycetota|c__Actinomycetes|o__Propionibacteriales|f__Propionibacteriaceae|g__Cutibacterium|s__Cutibacterium_porci|t__SGB87725	0.0002258	s__Cutibacterium_porci|t__SGB87725
TB	SRR28476481	strict	k__Bacteria|p__Firmicutes|c__Bacilli|o__Bacillales|f__Staphylococcaceae|g__Staphylococcus|s__Staphylococcus_epidermidis	0.0119886	s__Staphylococcus_epidermidis
TB	SRR28476481	strict	k__Bacteria|p__Firmicutes|c__Bacilli|o__Bacillales|f__Staphylococcaceae|g__Staphylococcus|s__Staphylococcus_epidermidis|t__SGB7865	0.0119886	s__Staphylococcus_epidermidis|t__SGB7865
TB	SRR28476481	strict	k__Bacteria|p__Firmicutes|c__Bacilli|o__Bacillales|f__Staphylococcaceae|g__Staphylococcus|s__Staphylococcus_hominis	0.0011602	s__Staphylococcus_hominis
TB	SRR28476481	strict	k__Bacteria|p__Firmicutes|c__Bacilli|o__Bacillales|f__Staphylococcaceae|g__Staphylococcus|s__Staphylococcus_hominis|t__SGB7858	0.0011602	s__Staphylococcus_hominis|t__SGB7858
TB	SRR28476481	strict	k__Bacteria|p__Firmicutes|c__Bacilli|o__Bacillales|f__Staphylococcaceae|g__Staphylococcus|s__Staphylococcus_pasteuri	0.00434	s__Staphylococcus_pasteuri
TB	SRR28476481	strict	k__Bacteria|p__Firmicutes|c__Bacilli|o__Bacillales|f__Staphylococcaceae|g__Staphylococcus|s__Staphylococcus_pasteuri|t__SGB7855	0.00434	s__Staphylococcus_pasteuri|t__SGB7855
TB	SRR28476481	strict	k__Bacteria|p__Firmicutes|c__Bacilli|o__Lactobacillales|f__Carnobacteriaceae|g__Dolosigranulum|s__Dolosigranulum_pigrum	0.0511832	s__Dolosigranulum_pigrum
TB	SRR28476481	strict	k__Bacteria|p__Firmicutes|c__Bacilli|o__Lactobacillales|f__Carnobacteriaceae|g__Dolosigranulum|s__Dolosigranulum_pigrum|t__SGB7017	0.0511832	s__Dolosigranulum_pigrum|t__SGB7017
TB	SRR28476481	strict	k__Bacteria|p__Pseudomonadota|c__Alphaproteobacteria|o__Hyphomicrobiales|f__Nitrobacteraceae|g__Bradyrhizobium|s__Bradyrhizobium_SGB11337	0.175703	s__Bradyrhizobium_SGB11337
TB	SRR28476481	strict	k__Bacteria|p__Pseudomonadota|c__Alphaproteobacteria|o__Hyphomicrobiales|f__Nitrobacteraceae|g__Bradyrhizobium|s__Bradyrhizobium_SGB11337|t__SGB11337	0.175703	s__Bradyrhizobium_SGB11337|t__SGB11337
TB	SRR28476481	strict	k__Bacteria|p__Pseudomonadota|c__Betaproteobacteria|o__Burkholderiales|f__Sphaerotilaceae|g__Roseateles|s__Pelomonas_aquatica	0.0045519	s__Pelomonas_aquatica
TB	SRR28476481	strict	k__Bacteria|p__Pseudomonadota|c__Betaproteobacteria|o__Burkholderiales|f__Sphaerotilaceae|g__Roseateles|s__Pelomonas_aquatica|t__SGB178303	0.0045519	s__Pelomonas_aquatica|t__SGB178303
TB	SRR28476481	strict	k__Eukaryota|p__Basidiomycota|c__Malasseziomycetes|o__Malasseziales|f__Malasseziaceae|g__Malassezia|s__Malassezia_restricta	0.0347283	s__Malassezia_restricta
TB	SRR28476481	strict	k__Eukaryota|p__Basidiomycota|c__Malasseziomycetes|o__Malasseziales|f__Malasseziaceae|g__Malassezia|s__Malassezia_restricta|t__EUK76775	0.0347283	s__Malassezia_restricta|t__EUK76775
TB	SRR28476482	strict	k__Bacteria|p__Actinomycetota|c__Actinomycetes|o__Propionibacteriales|f__Propionibacteriaceae|g__Cutibacterium|s__Cutibacterium_acnes	0.422077	s__Cutibacterium_acnes
TB	SRR28476482	strict	k__Bacteria|p__Actinomycetota|c__Actinomycetes|o__Propionibacteriales|f__Propionibacteriaceae|g__Cutibacterium|s__Cutibacterium_acnes|t__SGB16955	0.422077	s__Cutibacterium_acnes|t__SGB16955
TB	SRR28476482	strict	k__Bacteria|p__Pseudomonadota|c__Gammaproteobacteria|o__Pseudomonadales|f__Pseudomonadaceae|g__Pseudomonas|s__Pseudomonas_aeruginosa	0.158056	s__Pseudomonas_aeruginosa
TB	SRR28476482	strict	k__Bacteria|p__Pseudomonadota|c__Gammaproteobacteria|o__Pseudomonadales|f__Pseudomonadaceae|g__Pseudomonas|s__Pseudomonas_aeruginosa|t__SGB12320	0.158056	s__Pseudomonas_aeruginosa|t__SGB12320
TB	SRR28476484	strict	k__Bacteria|p__Actinomycetota|c__Actinomycetes|o__Micrococcales|f__Brevibacteriaceae|g__Brevibacterium|s__Brevibacterium_yomogidense	0.0733605	s__Brevibacterium_yomogidense
TB	SRR28476484	strict	k__Bacteria|p__Actinomycetota|c__Actinomycetes|o__Micrococcales|f__Brevibacteriaceae|g__Brevibacterium|s__Brevibacterium_yomogidense|t__SGB16632	0.0733605	s__Brevibacterium_yomogidense|t__SGB16632
TB	SRR28476484	strict	k__Bacteria|p__Actinomycetota|c__Actinomycetes|o__Micrococcales|f__Micrococcaceae|g__GGB42949|s__GGB42949_SGB60172	0.845713	s__GGB42949_SGB60172
TB	SRR28476484	strict	k__Bacteria|p__Actinomycetota|c__Actinomycetes|o__Micrococcales|f__Micrococcaceae|g__GGB42949|s__GGB42949_SGB60172|t__SGB60172	0.845713	s__GGB42949_SGB60172|t__SGB60172
TB	SRR28476484	strict	k__Bacteria|p__Actinomycetota|c__Actinomycetes|o__Mycobacteriales|f__Mycobacteriaceae|g__GGB48225|s__GGB48225_SGB66232	0.003193	s__GGB48225_SGB66232
TB	SRR28476484	strict	k__Bacteria|p__Actinomycetota|c__Actinomycetes|o__Mycobacteriales|f__Mycobacteriaceae|g__GGB48225|s__GGB48225_SGB66232|t__SGB66232	0.003193	s__GGB48225_SGB66232|t__SGB66232
TB	SRR28476484	strict	k__Bacteria|p__Actinomycetota|c__Actinomycetes|o__Propionibacteriales|f__Propionibacteriaceae|g__Cutibacterium|s__Cutibacterium_acnes	0.0465364	s__Cutibacterium_acnes
TB	SRR28476484	strict	k__Bacteria|p__Actinomycetota|c__Actinomycetes|o__Propionibacteriales|f__Propionibacteriaceae|g__Cutibacterium|s__Cutibacterium_acnes|t__SGB16955	0.0465364	s__Cutibacterium_acnes|t__SGB16955
TB	SRR28476484	strict	k__Bacteria|p__Firmicutes|c__Bacilli|o__Bacillales|f__Staphylococcaceae|g__Jeotgalicoccus|s__Jeotgalicoccus_aerolatus	0.0025828	s__Jeotgalicoccus_aerolatus
TB	SRR28476484	strict	k__Bacteria|p__Firmicutes|c__Bacilli|o__Bacillales|f__Staphylococcaceae|g__Jeotgalicoccus|s__Jeotgalicoccus_aerolatus|t__SGB24958	0.0025828	s__Jeotgalicoccus_aerolatus|t__SGB24958
TB	SRR28476484	strict	k__Bacteria|p__Firmicutes|c__Bacilli|o__Bacillales|f__Staphylococcaceae|g__Jeotgalicoccus|s__Jeotgalicoccus_coquinae	0.0072133	s__Jeotgalicoccus_coquinae
TB	SRR28476484	strict	k__Bacteria|p__Firmicutes|c__Bacilli|o__Bacillales|f__Staphylococcaceae|g__Jeotgalicoccus|s__Jeotgalicoccus_coquinae|t__SGB82657	0.0072133	s__Jeotgalicoccus_coquinae|t__SGB82657
TB	SRR28476484	strict	k__Bacteria|p__Firmicutes|c__Bacilli|o__Bacillales|f__Staphylococcaceae|g__Salinicoccus|s__Salinicoccus_sp_YB14_2	0.0602839	s__Salinicoccus_sp_YB14_2
TB	SRR28476484	strict	k__Bacteria|p__Firmicutes|c__Bacilli|o__Bacillales|f__Staphylococcaceae|g__Salinicoccus|s__Salinicoccus_sp_YB14_2|t__SGB29722	0.0602839	s__Salinicoccus_sp_YB14_2|t__SGB29722
TB	SRR28476484	strict	k__Bacteria|p__Firmicutes|c__Bacilli|o__Bacillales|f__Staphylococcaceae|g__Staphylococcus|s__Staphylococcus_equorum	0.0253492	s__Staphylococcus_equorum
TB	SRR28476484	strict	k__Bacteria|p__Firmicutes|c__Bacilli|o__Bacillales|f__Staphylococcaceae|g__Staphylococcus|s__Staphylococcus_equorum|t__SGB7843	0.0253492	s__Staphylococcus_equorum|t__SGB7843
TB	SRR28476484	strict	k__Bacteria|p__Pseudomonadota|c__Alphaproteobacteria|o__Hyphomicrobiales|f__Methylobacteriaceae|g__Methylobacterium|s__Methylobacterium_fujisawaense	0.0007844	s__Methylobacterium_fujisawaense
TB	SRR28476484	strict	k__Bacteria|p__Pseudomonadota|c__Alphaproteobacteria|o__Hyphomicrobiales|f__Methylobacteriaceae|g__Methylobacterium|s__Methylobacterium_fujisawaense|t__SGB11384	0.0007844	s__Methylobacterium_fujisawaense|t__SGB11384
TB	SRR28476484	strict	k__Bacteria|p__Pseudomonadota|c__Gammaproteobacteria|o__Pseudomonadales|f__Pseudomonadaceae|g__Pseudomonas|s__Pseudomonas_aeruginosa	0.161175	s__Pseudomonas_aeruginosa
TB	SRR28476484	strict	k__Bacteria|p__Pseudomonadota|c__Gammaproteobacteria|o__Pseudomonadales|f__Pseudomonadaceae|g__Pseudomonas|s__Pseudomonas_aeruginosa|t__SGB12320	0.161175	s__Pseudomonas_aeruginosa|t__SGB12320
TB	SRR28476485	strict	k__Bacteria|p__Actinomycetota|c__Actinomycetes|o__Mycobacteriales|f__Corynebacteriaceae|g__Corynebacterium|s__Corynebacterium_SGB17002	0.116663	s__Corynebacterium_SGB17002
TB	SRR28476485	strict	k__Bacteria|p__Actinomycetota|c__Actinomycetes|o__Mycobacteriales|f__Corynebacteriaceae|g__Corynebacterium|s__Corynebacterium_SGB17002|t__SGB17002	0.116663	s__Corynebacterium_SGB17002|t__SGB17002
TB	SRR28476485	strict	k__Bacteria|p__Actinomycetota|c__Actinomycetes|o__Mycobacteriales|f__Lawsonellaceae|g__GGB2722|s__GGB2722_SGB3663	0.0657888	s__GGB2722_SGB3663
TB	SRR28476485	strict	k__Bacteria|p__Actinomycetota|c__Actinomycetes|o__Mycobacteriales|f__Lawsonellaceae|g__GGB2722|s__GGB2722_SGB3663|t__SGB3663	0.0657888	s__GGB2722_SGB3663|t__SGB3663
TB	SRR28476485	strict	k__Bacteria|p__Actinomycetota|c__Actinomycetes|o__Propionibacteriales|f__Propionibacteriaceae|g__Cutibacterium|s__Cutibacterium_acnes	1.53213	s__Cutibacterium_acnes
TB	SRR28476485	strict	k__Bacteria|p__Actinomycetota|c__Actinomycetes|o__Propionibacteriales|f__Propionibacteriaceae|g__Cutibacterium|s__Cutibacterium_acnes|t__SGB16955	1.53213	s__Cutibacterium_acnes|t__SGB16955
TB	SRR28476485	strict	k__Bacteria|p__Actinomycetota|c__Actinomycetes|o__Propionibacteriales|f__Propionibacteriaceae|g__Cutibacterium|s__Cutibacterium_namnetense	0.0212677	s__Cutibacterium_namnetense
TB	SRR28476485	strict	k__Bacteria|p__Actinomycetota|c__Actinomycetes|o__Propionibacteriales|f__Propionibacteriaceae|g__Cutibacterium|s__Cutibacterium_namnetense|t__SGB16956	0.0212677	s__Cutibacterium_namnetense|t__SGB16956
TB	SRR28476485	strict	k__Bacteria|p__Firmicutes|c__Bacilli|o__Lactobacillales|f__Streptococcaceae|g__Lactococcus|s__Lactococcus_cremoris	0.0335913	s__Lactococcus_cremoris
TB	SRR28476485	strict	k__Bacteria|p__Firmicutes|c__Bacilli|o__Lactobacillales|f__Streptococcaceae|g__Lactococcus|s__Lactococcus_cremoris|t__SGB7984	0.0335913	s__Lactococcus_cremoris|t__SGB7984
TB	SRR28476485	strict	k__Bacteria|p__Firmicutes|c__Bacilli|o__Lactobacillales|f__Streptococcaceae|g__Lactococcus|s__Lactococcus_lactis	0.001039	s__Lactococcus_lactis
TB	SRR28476485	strict	k__Bacteria|p__Firmicutes|c__Bacilli|o__Lactobacillales|f__Streptococcaceae|g__Lactococcus|s__Lactococcus_lactis|t__SGB7985	0.001039	s__Lactococcus_lactis|t__SGB7985
TB	SRR28476485	strict	k__Bacteria|p__Pseudomonadota|c__Gammaproteobacteria|o__Moraxellales|f__Moraxellaceae|g__Moraxella|s__Moraxella_osloensis	0.0114296	s__Moraxella_osloensis
TB	SRR28476485	strict	k__Bacteria|p__Pseudomonadota|c__Gammaproteobacteria|o__Moraxellales|f__Moraxellaceae|g__Moraxella|s__Moraxella_osloensis|t__SGB10439	0.0114296	s__Moraxella_osloensis|t__SGB10439
TB	SRR28476485	strict	k__Bacteria|p__Pseudomonadota|c__Gammaproteobacteria|o__Pseudomonadales|f__Pseudomonadaceae|g__Pseudomonas|s__Pseudomonas_aeruginosa	0.0060417	s__Pseudomonas_aeruginosa
TB	SRR28476485	strict	k__Bacteria|p__Pseudomonadota|c__Gammaproteobacteria|o__Pseudomonadales|f__Pseudomonadaceae|g__Pseudomonas|s__Pseudomonas_aeruginosa|t__SGB12320	0.0060417	s__Pseudomonas_aeruginosa|t__SGB12320
TB	SRR28476485	strict	k__Bacteria|p__Pseudomonadota|c__Gammaproteobacteria|o__Pseudomonadales|f__Pseudomonadaceae|g__Pseudomonas|s__Pseudomonas_juntendi	0.138455	s__Pseudomonas_juntendi
TB	SRR28476485	strict	k__Bacteria|p__Pseudomonadota|c__Gammaproteobacteria|o__Pseudomonadales|f__Pseudomonadaceae|g__Pseudomonas|s__Pseudomonas_juntendi|t__SGB12288	0.138455	s__Pseudomonas_juntendi|t__SGB12288
TB	SRR28476486	strict	k__Bacteria|p__Actinomycetota|c__Actinomycetes|o__Micrococcales|f__Micrococcaceae|g__Yaniella|s__Yaniella_halotolerans	0.0105456	s__Yaniella_halotolerans
TB	SRR28476486	strict	k__Bacteria|p__Actinomycetota|c__Actinomycetes|o__Micrococcales|f__Micrococcaceae|g__Yaniella|s__Yaniella_halotolerans|t__SGB33387	0.0105456	s__Yaniella_halotolerans|t__SGB33387
TB	SRR28476486	strict	k__Bacteria|p__Actinomycetota|c__Actinomycetes|o__Mycobacteriales|f__Corynebacteriaceae|g__Corynebacterium|s__Corynebacterium_SGB17002	0.0395294	s__Corynebacterium_SGB17002
TB	SRR28476486	strict	k__Bacteria|p__Actinomycetota|c__Actinomycetes|o__Mycobacteriales|f__Corynebacteriaceae|g__Corynebacterium|s__Corynebacterium_SGB17002|t__SGB17002	0.0395294	s__Corynebacterium_SGB17002|t__SGB17002
TB	SRR28476486	strict	k__Bacteria|p__Actinomycetota|c__Actinomycetes|o__Propionibacteriales|f__Propionibacteriaceae|g__Cutibacterium|s__Cutibacterium_acnes	0.89009	s__Cutibacterium_acnes
TB	SRR28476486	strict	k__Bacteria|p__Actinomycetota|c__Actinomycetes|o__Propionibacteriales|f__Propionibacteriaceae|g__Cutibacterium|s__Cutibacterium_acnes|t__SGB16955	0.89009	s__Cutibacterium_acnes|t__SGB16955
TB	SRR28476486	strict	k__Bacteria|p__Pseudomonadota|c__Gammaproteobacteria|o__Pseudomonadales|f__Pseudomonadaceae|g__Pseudomonas|s__Pseudomonas_aeruginosa	0.0093897	s__Pseudomonas_aeruginosa
TB	SRR28476486	strict	k__Bacteria|p__Pseudomonadota|c__Gammaproteobacteria|o__Pseudomonadales|f__Pseudomonadaceae|g__Pseudomonas|s__Pseudomonas_aeruginosa|t__SGB12320	0.0093897	s__Pseudomonas_aeruginosa|t__SGB12320
TB	SRR28476486	strict	k__Bacteria|p__Pseudomonadota|c__Gammaproteobacteria|o__Pseudomonadales|f__Pseudomonadaceae|g__Pseudomonas|s__Pseudomonas_juntendi	0.0329605	s__Pseudomonas_juntendi
TB	SRR28476486	strict	k__Bacteria|p__Pseudomonadota|c__Gammaproteobacteria|o__Pseudomonadales|f__Pseudomonadaceae|g__Pseudomonas|s__Pseudomonas_juntendi|t__SGB12288	0.0329605	s__Pseudomonas_juntendi|t__SGB12288
TB	SRR28476487	strict	k__Bacteria|p__Actinomycetota|c__Actinomycetes|o__Mycobacteriales|f__Corynebacteriaceae|g__Corynebacterium|s__Corynebacterium_SGB17002	0.0518705	s__Corynebacterium_SGB17002
TB	SRR28476487	strict	k__Bacteria|p__Actinomycetota|c__Actinomycetes|o__Mycobacteriales|f__Corynebacteriaceae|g__Corynebacterium|s__Corynebacterium_SGB17002|t__SGB17002	0.0518705	s__Corynebacterium_SGB17002|t__SGB17002
TB	SRR28476487	strict	k__Bacteria|p__Actinomycetota|c__Actinomycetes|o__Propionibacteriales|f__Propionibacteriaceae|g__Cutibacterium|s__Cutibacterium_acnes	0.785838	s__Cutibacterium_acnes
TB	SRR28476487	strict	k__Bacteria|p__Actinomycetota|c__Actinomycetes|o__Propionibacteriales|f__Propionibacteriaceae|g__Cutibacterium|s__Cutibacterium_acnes|t__SGB16955	0.785838	s__Cutibacterium_acnes|t__SGB16955
TB	SRR28476487	strict	k__Bacteria|p__Pseudomonadota|c__Alphaproteobacteria|o__Hyphomicrobiales|f__Nitrobacteraceae|g__Rhodopseudomonas|s__Rhodopseudomonas_palustris	0.0005367	s__Rhodopseudomonas_palustris
TB	SRR28476487	strict	k__Bacteria|p__Pseudomonadota|c__Alphaproteobacteria|o__Hyphomicrobiales|f__Nitrobacteraceae|g__Rhodopseudomonas|s__Rhodopseudomonas_palustris|t__SGB11283	0.0005367	s__Rhodopseudomonas_palustris|t__SGB11283
TB	SRR28476489	strict	k__Bacteria|p__Actinomycetota|c__Actinomycetes|o__Propionibacteriales|f__Propionibacteriaceae|g__Cutibacterium|s__Cutibacterium_acnes	1.06224	s__Cutibacterium_acnes
TB	SRR28476489	strict	k__Bacteria|p__Actinomycetota|c__Actinomycetes|o__Propionibacteriales|f__Propionibacteriaceae|g__Cutibacterium|s__Cutibacterium_acnes|t__SGB16955	1.06224	s__Cutibacterium_acnes|t__SGB16955
TB	SRR28476489	strict	k__Bacteria|p__Pseudomonadota|c__Gammaproteobacteria|o__Pseudomonadales|f__Pseudomonadaceae|g__Pseudomonas|s__Pseudomonas_aeruginosa	0.426131	s__Pseudomonas_aeruginosa
TB	SRR28476489	strict	k__Bacteria|p__Pseudomonadota|c__Gammaproteobacteria|o__Pseudomonadales|f__Pseudomonadaceae|g__Pseudomonas|s__Pseudomonas_aeruginosa|t__SGB12320	0.426131	s__Pseudomonas_aeruginosa|t__SGB12320
TB	SRR28476489	strict	k__Eukaryota|p__Ascomycota|c__Saccharomycetes|o__Saccharomycetales|f__Saccharomycetaceae|g__Saccharomyces|s__Saccharomyces_cerevisiae	0.0306012	s__Saccharomyces_cerevisiae
TB	SRR28476489	strict	k__Eukaryota|p__Ascomycota|c__Saccharomycetes|o__Saccharomycetales|f__Saccharomycetaceae|g__Saccharomyces|s__Saccharomyces_cerevisiae|t__EUK4932	0.0306012	s__Saccharomyces_cerevisiae|t__EUK4932
TB	SRR28476490	strict	k__Bacteria|p__Actinomycetota|c__Actinomycetes|o__Micrococcales|f__Micrococcaceae|g__Kocuria|s__Kocuria_rhizophila	0.0024292	s__Kocuria_rhizophila
TB	SRR28476490	strict	k__Bacteria|p__Actinomycetota|c__Actinomycetes|o__Micrococcales|f__Micrococcaceae|g__Kocuria|s__Kocuria_rhizophila|t__SGB16671	0.0024292	s__Kocuria_rhizophila|t__SGB16671
TB	SRR28476490	strict	k__Bacteria|p__Actinomycetota|c__Actinomycetes|o__Micrococcales|f__Micrococcaceae|g__Rothia|s__Rothia_amarae	0.0008078	s__Rothia_amarae
TB	SRR28476490	strict	k__Bacteria|p__Actinomycetota|c__Actinomycetes|o__Micrococcales|f__Micrococcaceae|g__Rothia|s__Rothia_amarae|t__SGB34818	0.0008078	s__Rothia_amarae|t__SGB34818
TB	SRR28476490	strict	k__Bacteria|p__Actinomycetota|c__Actinomycetes|o__Mycobacteriales|f__Corynebacteriaceae|g__Corynebacterium|s__Corynebacterium_SGB17002	0.0990387	s__Corynebacterium_SGB17002
TB	SRR28476490	strict	k__Bacteria|p__Actinomycetota|c__Actinomycetes|o__Mycobacteriales|f__Corynebacteriaceae|g__Corynebacterium|s__Corynebacterium_SGB17002|t__SGB17002	0.0990387	s__Corynebacterium_SGB17002|t__SGB17002
TB	SRR28476490	strict	k__Bacteria|p__Actinomycetota|c__Actinomycetes|o__Mycobacteriales|f__Corynebacteriaceae|g__Corynebacterium|s__Corynebacterium_otitidis	0.0003805	s__Corynebacterium_otitidis
TB	SRR28476490	strict	k__Bacteria|p__Actinomycetota|c__Actinomycetes|o__Mycobacteriales|f__Corynebacteriaceae|g__Corynebacterium|s__Corynebacterium_otitidis|t__SGB17081	0.0003805	s__Corynebacterium_otitidis|t__SGB17081
TB	SRR28476490	strict	k__Bacteria|p__Actinomycetota|c__Actinomycetes|o__Mycobacteriales|f__Corynebacteriaceae|g__Corynebacterium|s__Corynebacterium_propinquum	0.0235066	s__Corynebacterium_propinquum
TB	SRR28476490	strict	k__Bacteria|p__Actinomycetota|c__Actinomycetes|o__Mycobacteriales|f__Corynebacteriaceae|g__Corynebacterium|s__Corynebacterium_propinquum|t__SGB17012	0.0235066	s__Corynebacterium_propinquum|t__SGB17012
TB	SRR28476490	strict	k__Bacteria|p__Actinomycetota|c__Actinomycetes|o__Mycobacteriales|f__Lawsonellaceae|g__GGB2722|s__GGB2722_SGB3663	0.0003243	s__GGB2722_SGB3663
TB	SRR28476490	strict	k__Bacteria|p__Actinomycetota|c__Actinomycetes|o__Mycobacteriales|f__Lawsonellaceae|g__GGB2722|s__GGB2722_SGB3663|t__SGB3663	0.0003243	s__GGB2722_SGB3663|t__SGB3663
TB	SRR28476490	strict	k__Bacteria|p__Actinomycetota|c__Actinomycetes|o__Propionibacteriales|f__Propionibacteriaceae|g__Cutibacterium|s__Cutibacterium_acnes	0.546623	s__Cutibacterium_acnes
TB	SRR28476490	strict	k__Bacteria|p__Actinomycetota|c__Actinomycetes|o__Propionibacteriales|f__Propionibacteriaceae|g__Cutibacterium|s__Cutibacterium_acnes|t__SGB16955	0.546623	s__Cutibacterium_acnes|t__SGB16955
TB	SRR28476490	strict	k__Bacteria|p__Firmicutes|c__Bacilli|o__Bacillales|f__Staphylococcaceae|g__Staphylococcus|s__Staphylococcus_epidermidis	0.0196791	s__Staphylococcus_epidermidis
TB	SRR28476490	strict	k__Bacteria|p__Firmicutes|c__Bacilli|o__Bacillales|f__Staphylococcaceae|g__Staphylococcus|s__Staphylococcus_epidermidis|t__SGB7865	0.0196791	s__Staphylococcus_epidermidis|t__SGB7865
TB	SRR28476490	strict	k__Bacteria|p__Firmicutes|c__Bacilli|o__Lactobacillales|f__Streptococcaceae|g__Streptococcus|s__Streptococcus_thermophilus	0.0932119	s__Streptococcus_thermophilus
TB	SRR28476490	strict	k__Bacteria|p__Firmicutes|c__Bacilli|o__Lactobacillales|f__Streptococcaceae|g__Streptococcus|s__Streptococcus_thermophilus|t__SGB8002	0.0932119	s__Streptococcus_thermophilus|t__SGB8002
TB	SRR28476490	strict	k__Bacteria|p__Pseudomonadota|c__Alphaproteobacteria|o__Hyphomicrobiales|f__Nitrobacteraceae|g__Rhodopseudomonas|s__Rhodopseudomonas_palustris	0.0188952	s__Rhodopseudomonas_palustris
TB	SRR28476490	strict	k__Bacteria|p__Pseudomonadota|c__Alphaproteobacteria|o__Hyphomicrobiales|f__Nitrobacteraceae|g__Rhodopseudomonas|s__Rhodopseudomonas_palustris|t__SGB11283	0.0188952	s__Rhodopseudomonas_palustris|t__SGB11283
TB	SRR28476490	strict	k__Bacteria|p__Pseudomonadota|c__Gammaproteobacteria|o__Pseudomonadales|f__Pseudomonadaceae|g__Pseudomonas|s__Pseudomonas_aeruginosa	0.0051891	s__Pseudomonas_aeruginosa
TB	SRR28476490	strict	k__Bacteria|p__Pseudomonadota|c__Gammaproteobacteria|o__Pseudomonadales|f__Pseudomonadaceae|g__Pseudomonas|s__Pseudomonas_aeruginosa|t__SGB12320	0.0051891	s__Pseudomonas_aeruginosa|t__SGB12320
TB	SRR28476490	strict	k__Eukaryota|p__Basidiomycota|c__Malasseziomycetes|o__Malasseziales|f__Malasseziaceae|g__Malassezia|s__Malassezia_restricta	0.0080706	s__Malassezia_restricta
TB	SRR28476490	strict	k__Eukaryota|p__Basidiomycota|c__Malasseziomycetes|o__Malasseziales|f__Malasseziaceae|g__Malassezia|s__Malassezia_restricta|t__EUK76775	0.0080706	s__Malassezia_restricta|t__EUK76775
TB	SRR28476491	strict	k__Bacteria|p__Actinomycetota|c__Actinomycetes|o__Micrococcales|f__Micrococcaceae|g__Kocuria|s__Kocuria_rhizophila	0.0158289	s__Kocuria_rhizophila
TB	SRR28476491	strict	k__Bacteria|p__Actinomycetota|c__Actinomycetes|o__Micrococcales|f__Micrococcaceae|g__Kocuria|s__Kocuria_rhizophila|t__SGB16671	0.0158289	s__Kocuria_rhizophila|t__SGB16671
TB	SRR28476491	strict	k__Bacteria|p__Actinomycetota|c__Actinomycetes|o__Micrococcales|f__Micrococcaceae|g__Rothia|s__Rothia_amarae	0.167887	s__Rothia_amarae
TB	SRR28476491	strict	k__Bacteria|p__Actinomycetota|c__Actinomycetes|o__Micrococcales|f__Micrococcaceae|g__Rothia|s__Rothia_amarae|t__SGB34818	0.167887	s__Rothia_amarae|t__SGB34818
TB	SRR28476491	strict	k__Bacteria|p__Actinomycetota|c__Actinomycetes|o__Mycobacteriales|f__Corynebacteriaceae|g__Corynebacterium|s__Corynebacterium_SGB17002	0.271824	s__Corynebacterium_SGB17002
TB	SRR28476491	strict	k__Bacteria|p__Actinomycetota|c__Actinomycetes|o__Mycobacteriales|f__Corynebacteriaceae|g__Corynebacterium|s__Corynebacterium_SGB17002|t__SGB17002	0.271824	s__Corynebacterium_SGB17002|t__SGB17002
TB	SRR28476491	strict	k__Bacteria|p__Actinomycetota|c__Actinomycetes|o__Mycobacteriales|f__Corynebacteriaceae|g__Corynebacterium|s__Corynebacterium_propinquum	0.0007373	s__Corynebacterium_propinquum
TB	SRR28476491	strict	k__Bacteria|p__Actinomycetota|c__Actinomycetes|o__Mycobacteriales|f__Corynebacteriaceae|g__Corynebacterium|s__Corynebacterium_propinquum|t__SGB17012	0.0007373	s__Corynebacterium_propinquum|t__SGB17012
TB	SRR28476491	strict	k__Bacteria|p__Actinomycetota|c__Actinomycetes|o__Mycobacteriales|f__Lawsonellaceae|g__GGB2722|s__GGB2722_SGB3663	0.0014793	s__GGB2722_SGB3663
TB	SRR28476491	strict	k__Bacteria|p__Actinomycetota|c__Actinomycetes|o__Mycobacteriales|f__Lawsonellaceae|g__GGB2722|s__GGB2722_SGB3663|t__SGB3663	0.0014793	s__GGB2722_SGB3663|t__SGB3663
TB	SRR28476491	strict	k__Bacteria|p__Actinomycetota|c__Actinomycetes|o__Mycobacteriales|f__Mycobacteriaceae|g__Mycobacterium|s__Mycobacterium_gordonae	0.0327312	s__Mycobacterium_gordonae
TB	SRR28476491	strict	k__Bacteria|p__Actinomycetota|c__Actinomycetes|o__Mycobacteriales|f__Mycobacteriaceae|g__Mycobacterium|s__Mycobacterium_gordonae|t__SGB15578	0.0327312	s__Mycobacterium_gordonae|t__SGB15578
TB	SRR28476491	strict	k__Bacteria|p__Actinomycetota|c__Actinomycetes|o__Mycobacteriales|f__Mycobacteriaceae|g__Mycobacterium|s__Mycobacterium_paragordonae	0.0077538	s__Mycobacterium_paragordonae
TB	SRR28476491	strict	k__Bacteria|p__Actinomycetota|c__Actinomycetes|o__Mycobacteriales|f__Mycobacteriaceae|g__Mycobacterium|s__Mycobacterium_paragordonae|t__SGB15579	0.0077538	s__Mycobacterium_paragordonae|t__SGB15579
TB	SRR28476491	strict	k__Bacteria|p__Actinomycetota|c__Actinomycetes|o__Propionibacteriales|f__Propionibacteriaceae|g__Cutibacterium|s__Cutibacterium_acnes	0.554989	s__Cutibacterium_acnes
TB	SRR28476491	strict	k__Bacteria|p__Actinomycetota|c__Actinomycetes|o__Propionibacteriales|f__Propionibacteriaceae|g__Cutibacterium|s__Cutibacterium_acnes|t__SGB16955	0.554989	s__Cutibacterium_acnes|t__SGB16955
TB	SRR28476491	strict	k__Bacteria|p__Firmicutes|c__Bacilli|o__Bacillales|f__Staphylococcaceae|g__Staphylococcus|s__Staphylococcus_epidermidis	0.0025638	s__Staphylococcus_epidermidis
TB	SRR28476491	strict	k__Bacteria|p__Firmicutes|c__Bacilli|o__Bacillales|f__Staphylococcaceae|g__Staphylococcus|s__Staphylococcus_epidermidis|t__SGB7865	0.0025638	s__Staphylococcus_epidermidis|t__SGB7865
TB	SRR28476491	strict	k__Bacteria|p__Firmicutes|c__Bacilli|o__Bacillales|f__Staphylococcaceae|g__Staphylococcus|s__Staphylococcus_pasteuri	0.0177866	s__Staphylococcus_pasteuri
TB	SRR28476491	strict	k__Bacteria|p__Firmicutes|c__Bacilli|o__Bacillales|f__Staphylococcaceae|g__Staphylococcus|s__Staphylococcus_pasteuri|t__SGB7855	0.0177866	s__Staphylococcus_pasteuri|t__SGB7855
TB	SRR28476491	strict	k__Bacteria|p__Firmicutes|c__Bacilli|o__Lactobacillales|f__Streptococcaceae|g__Streptococcus|s__Streptococcus_thermophilus	0.112021	s__Streptococcus_thermophilus
TB	SRR28476491	strict	k__Bacteria|p__Firmicutes|c__Bacilli|o__Lactobacillales|f__Streptococcaceae|g__Streptococcus|s__Streptococcus_thermophilus|t__SGB8002	0.112021	s__Streptococcus_thermophilus|t__SGB8002
TB	SRR28476491	strict	k__Bacteria|p__Pseudomonadota|c__Gammaproteobacteria|o__Moraxellales|f__Moraxellaceae|g__Moraxella|s__Moraxella_osloensis	0.0030795	s__Moraxella_osloensis
TB	SRR28476491	strict	k__Bacteria|p__Pseudomonadota|c__Gammaproteobacteria|o__Moraxellales|f__Moraxellaceae|g__Moraxella|s__Moraxella_osloensis|t__SGB10439	0.0030795	s__Moraxella_osloensis|t__SGB10439
TB	SRR28476491	strict	k__Bacteria|p__Pseudomonadota|c__Gammaproteobacteria|o__Pseudomonadales|f__Pseudomonadaceae|g__Pseudomonas|s__Pseudomonas_aeruginosa	0.0113766	s__Pseudomonas_aeruginosa
TB	SRR28476491	strict	k__Bacteria|p__Pseudomonadota|c__Gammaproteobacteria|o__Pseudomonadales|f__Pseudomonadaceae|g__Pseudomonas|s__Pseudomonas_aeruginosa|t__SGB12320	0.0113766	s__Pseudomonas_aeruginosa|t__SGB12320
TB	SRR28476491	strict	k__Eukaryota|p__Basidiomycota|c__Malasseziomycetes|o__Malasseziales|f__Malasseziaceae|g__Malassezia|s__Malassezia_restricta	0.0136613	s__Malassezia_restricta
TB	SRR28476491	strict	k__Eukaryota|p__Basidiomycota|c__Malasseziomycetes|o__Malasseziales|f__Malasseziaceae|g__Malassezia|s__Malassezia_restricta|t__EUK76775	0.0136613	s__Malassezia_restricta|t__EUK76775
TB	SRR28476492	strict	k__Bacteria|p__Actinomycetota|c__Actinomycetes|o__Propionibacteriales|f__Propionibacteriaceae|g__Cutibacterium|s__Cutibacterium_acnes	0.122787	s__Cutibacterium_acnes
TB	SRR28476492	strict	k__Bacteria|p__Actinomycetota|c__Actinomycetes|o__Propionibacteriales|f__Propionibacteriaceae|g__Cutibacterium|s__Cutibacterium_acnes|t__SGB16955	0.122787	s__Cutibacterium_acnes|t__SGB16955
TB	SRR28476492	strict	k__Bacteria|p__Pseudomonadota|c__Alphaproteobacteria|o__Hyphomicrobiales|f__Nitrobacteraceae|g__Bradyrhizobium|s__Bradyrhizobium_SGB11337	0.224555	s__Bradyrhizobium_SGB11337
TB	SRR28476492	strict	k__Bacteria|p__Pseudomonadota|c__Alphaproteobacteria|o__Hyphomicrobiales|f__Nitrobacteraceae|g__Bradyrhizobium|s__Bradyrhizobium_SGB11337|t__SGB11337	0.224555	s__Bradyrhizobium_SGB11337|t__SGB11337
TB	SRR28476493	strict	k__Bacteria|p__Actinomycetota|c__Actinomycetes|o__Mycobacteriales|f__Corynebacteriaceae|g__Corynebacterium|s__Corynebacterium_SGB17002	0.157737	s__Corynebacterium_SGB17002
TB	SRR28476493	strict	k__Bacteria|p__Actinomycetota|c__Actinomycetes|o__Mycobacteriales|f__Corynebacteriaceae|g__Corynebacterium|s__Corynebacterium_SGB17002|t__SGB17002	0.157737	s__Corynebacterium_SGB17002|t__SGB17002
TB	SRR28476493	strict	k__Bacteria|p__Actinomycetota|c__Actinomycetes|o__Mycobacteriales|f__Corynebacteriaceae|g__Corynebacterium|s__Corynebacterium_propinquum	0.0004626	s__Corynebacterium_propinquum
TB	SRR28476493	strict	k__Bacteria|p__Actinomycetota|c__Actinomycetes|o__Mycobacteriales|f__Corynebacteriaceae|g__Corynebacterium|s__Corynebacterium_propinquum|t__SGB17012	0.0004626	s__Corynebacterium_propinquum|t__SGB17012
TB	SRR28476493	strict	k__Bacteria|p__Actinomycetota|c__Actinomycetes|o__Mycobacteriales|f__Corynebacteriaceae|g__Corynebacterium|s__Corynebacterium_sp_SCR221107	0.0007238	s__Corynebacterium_sp_SCR221107
TB	SRR28476493	strict	k__Bacteria|p__Actinomycetota|c__Actinomycetes|o__Mycobacteriales|f__Corynebacteriaceae|g__Corynebacterium|s__Corynebacterium_sp_SCR221107|t__SGB152359	0.0007238	s__Corynebacterium_sp_SCR221107|t__SGB152359
TB	SRR28476493	strict	k__Bacteria|p__Actinomycetota|c__Actinomycetes|o__Mycobacteriales|f__Lawsonellaceae|g__GGB2722|s__GGB2722_SGB3663	0.0049296	s__GGB2722_SGB3663
TB	SRR28476493	strict	k__Bacteria|p__Actinomycetota|c__Actinomycetes|o__Mycobacteriales|f__Lawsonellaceae|g__GGB2722|s__GGB2722_SGB3663|t__SGB3663	0.0049296	s__GGB2722_SGB3663|t__SGB3663
TB	SRR28476493	strict	k__Bacteria|p__Actinomycetota|c__Actinomycetes|o__Mycobacteriales|f__Mycobacteriaceae|g__Mycobacterium|s__Mycobacterium_gordonae	0.0109328	s__Mycobacterium_gordonae
TB	SRR28476493	strict	k__Bacteria|p__Actinomycetota|c__Actinomycetes|o__Mycobacteriales|f__Mycobacteriaceae|g__Mycobacterium|s__Mycobacterium_gordonae|t__SGB15578	0.0109328	s__Mycobacterium_gordonae|t__SGB15578
TB	SRR28476493	strict	k__Bacteria|p__Actinomycetota|c__Actinomycetes|o__Propionibacteriales|f__Propionibacteriaceae|g__Cutibacterium|s__Cutibacterium_acnes	0.471563	s__Cutibacterium_acnes
TB	SRR28476493	strict	k__Bacteria|p__Actinomycetota|c__Actinomycetes|o__Propionibacteriales|f__Propionibacteriaceae|g__Cutibacterium|s__Cutibacterium_acnes|t__SGB16955	0.471563	s__Cutibacterium_acnes|t__SGB16955
TB	SRR28476493	strict	k__Bacteria|p__Firmicutes|c__Bacilli|o__Lactobacillales|f__Streptococcaceae|g__Streptococcus|s__Streptococcus_thermophilus	0.151987	s__Streptococcus_thermophilus
TB	SRR28476493	strict	k__Bacteria|p__Firmicutes|c__Bacilli|o__Lactobacillales|f__Streptococcaceae|g__Streptococcus|s__Streptococcus_thermophilus|t__SGB8002	0.151987	s__Streptococcus_thermophilus|t__SGB8002
TB	SRR28476493	strict	k__Bacteria|p__Pseudomonadota|c__Gammaproteobacteria|o__Pseudomonadales|f__Pseudomonadaceae|g__Pseudomonas|s__Pseudomonas_aeruginosa	0.0096776	s__Pseudomonas_aeruginosa
TB	SRR28476493	strict	k__Bacteria|p__Pseudomonadota|c__Gammaproteobacteria|o__Pseudomonadales|f__Pseudomonadaceae|g__Pseudomonas|s__Pseudomonas_aeruginosa|t__SGB12320	0.0096776	s__Pseudomonas_aeruginosa|t__SGB12320
TB	SRR28476493	strict	k__Bacteria|p__Pseudomonadota|c__Hydrogenophilia|o__Hydrogenophilales|f__Hydrogenophilaceae|g__Tepidiphilus|s__Tepidiphilus_succinatimandens	0.0138178	s__Tepidiphilus_succinatimandens
TB	SRR28476493	strict	k__Bacteria|p__Pseudomonadota|c__Hydrogenophilia|o__Hydrogenophilales|f__Hydrogenophilaceae|g__Tepidiphilus|s__Tepidiphilus_succinatimandens|t__SGB12605	0.0138178	s__Tepidiphilus_succinatimandens|t__SGB12605
TB	SRR28476494	strict	k__Bacteria|p__Actinomycetota|c__Actinomycetes|o__Propionibacteriales|f__Propionibacteriaceae|g__Cutibacterium|s__Cutibacterium_acnes	0.190016	s__Cutibacterium_acnes
TB	SRR28476494	strict	k__Bacteria|p__Actinomycetota|c__Actinomycetes|o__Propionibacteriales|f__Propionibacteriaceae|g__Cutibacterium|s__Cutibacterium_acnes|t__SGB16955	0.190016	s__Cutibacterium_acnes|t__SGB16955
TB	SRR28476494	strict	k__Bacteria|p__Firmicutes|c__Bacilli|o__Bacillales|f__Staphylococcaceae|g__Staphylococcus|s__Staphylococcus_epidermidis	0.0034022	s__Staphylococcus_epidermidis
TB	SRR28476494	strict	k__Bacteria|p__Firmicutes|c__Bacilli|o__Bacillales|f__Staphylococcaceae|g__Staphylococcus|s__Staphylococcus_epidermidis|t__SGB7865	0.0034022	s__Staphylococcus_epidermidis|t__SGB7865
TB	SRR28476494	strict	k__Bacteria|p__Pseudomonadota|c__Gammaproteobacteria|o__Pseudomonadales|f__Pseudomonadaceae|g__Pseudomonas|s__Pseudomonas_aeruginosa	0.0102326	s__Pseudomonas_aeruginosa
TB	SRR28476494	strict	k__Bacteria|p__Pseudomonadota|c__Gammaproteobacteria|o__Pseudomonadales|f__Pseudomonadaceae|g__Pseudomonas|s__Pseudomonas_aeruginosa|t__SGB12320	0.0102326	s__Pseudomonas_aeruginosa|t__SGB12320
TB	SRR28476495	strict	k__Bacteria|p__Actinomycetota|c__Actinomycetes|o__Mycobacteriales|f__Corynebacteriaceae|g__Corynebacterium|s__Corynebacterium_SGB17002	0.0158479	s__Corynebacterium_SGB17002
TB	SRR28476495	strict	k__Bacteria|p__Actinomycetota|c__Actinomycetes|o__Mycobacteriales|f__Corynebacteriaceae|g__Corynebacterium|s__Corynebacterium_SGB17002|t__SGB17002	0.0158479	s__Corynebacterium_SGB17002|t__SGB17002
TB	SRR28476495	strict	k__Bacteria|p__Actinomycetota|c__Actinomycetes|o__Propionibacteriales|f__Propionibacteriaceae|g__Cutibacterium|s__Cutibacterium_acnes	0.290344	s__Cutibacterium_acnes
TB	SRR28476495	strict	k__Bacteria|p__Actinomycetota|c__Actinomycetes|o__Propionibacteriales|f__Propionibacteriaceae|g__Cutibacterium|s__Cutibacterium_acnes|t__SGB16955	0.290344	s__Cutibacterium_acnes|t__SGB16955
TB	SRR28476495	strict	k__Bacteria|p__Actinomycetota|c__Actinomycetes|o__Propionibacteriales|f__Propionibacteriaceae|g__Cutibacterium|s__Cutibacterium_granulosum	0.000968	s__Cutibacterium_granulosum
TB	SRR28476495	strict	k__Bacteria|p__Actinomycetota|c__Actinomycetes|o__Propionibacteriales|f__Propionibacteriaceae|g__Cutibacterium|s__Cutibacterium_granulosum|t__SGB16958	0.000968	s__Cutibacterium_granulosum|t__SGB16958
TB	SRR28476495	strict	k__Bacteria|p__Firmicutes|c__Bacilli|o__Bacillales|f__Staphylococcaceae|g__Staphylococcus|s__Staphylococcus_epidermidis	0.0253894	s__Staphylococcus_epidermidis
TB	SRR28476495	strict	k__Bacteria|p__Firmicutes|c__Bacilli|o__Bacillales|f__Staphylococcaceae|g__Staphylococcus|s__Staphylococcus_epidermidis|t__SGB7865	0.0253894	s__Staphylococcus_epidermidis|t__SGB7865
TB	SRR28476495	strict	k__Bacteria|p__Firmicutes|c__Bacilli|o__Lactobacillales|f__Streptococcaceae|g__Streptococcus|s__Streptococcus_mitis	0.0013607	s__Streptococcus_mitis
TB	SRR28476495	strict	k__Bacteria|p__Firmicutes|c__Bacilli|o__Lactobacillales|f__Streptococcaceae|g__Streptococcus|s__Streptococcus_mitis|t__SGB8168_group	0.0013607	s__Streptococcus_mitis|t__SGB8168_group
TB	SRR28476495	strict	k__Bacteria|p__Pseudomonadota|c__Gammaproteobacteria|o__Pseudomonadales|f__Pseudomonadaceae|g__Pseudomonas|s__Pseudomonas_aeruginosa	0.014938	s__Pseudomonas_aeruginosa
TB	SRR28476495	strict	k__Bacteria|p__Pseudomonadota|c__Gammaproteobacteria|o__Pseudomonadales|f__Pseudomonadaceae|g__Pseudomonas|s__Pseudomonas_aeruginosa|t__SGB12320	0.014938	s__Pseudomonas_aeruginosa|t__SGB12320
TB	SRR28476496	strict	k__Bacteria|p__Actinomycetota|c__Actinomycetes|o__Mycobacteriales|f__Corynebacteriaceae|g__Corynebacterium|s__Corynebacterium_SGB17002	0.006241	s__Corynebacterium_SGB17002
TB	SRR28476496	strict	k__Bacteria|p__Actinomycetota|c__Actinomycetes|o__Mycobacteriales|f__Corynebacteriaceae|g__Corynebacterium|s__Corynebacterium_SGB17002|t__SGB17002	0.006241	s__Corynebacterium_SGB17002|t__SGB17002
TB	SRR28476496	strict	k__Bacteria|p__Actinomycetota|c__Actinomycetes|o__Propionibacteriales|f__Propionibacteriaceae|g__Cutibacterium|s__Cutibacterium_acnes	0.305001	s__Cutibacterium_acnes
TB	SRR28476496	strict	k__Bacteria|p__Actinomycetota|c__Actinomycetes|o__Propionibacteriales|f__Propionibacteriaceae|g__Cutibacterium|s__Cutibacterium_acnes|t__SGB16955	0.305001	s__Cutibacterium_acnes|t__SGB16955
TB	SRR28476496	strict	k__Bacteria|p__Pseudomonadota|c__Gammaproteobacteria|o__Pseudomonadales|f__Pseudomonadaceae|g__Pseudomonas|s__Pseudomonas_aeruginosa	0.0082542	s__Pseudomonas_aeruginosa
TB	SRR28476496	strict	k__Bacteria|p__Pseudomonadota|c__Gammaproteobacteria|o__Pseudomonadales|f__Pseudomonadaceae|g__Pseudomonas|s__Pseudomonas_aeruginosa|t__SGB12320	0.0082542	s__Pseudomonas_aeruginosa|t__SGB12320
TB	SRR28476497	strict	k__Bacteria|p__Actinomycetota|c__Actinomycetes|o__Micrococcales|f__Micrococcaceae|g__Rothia|s__Rothia_amarae	0.0018902	s__Rothia_amarae
TB	SRR28476497	strict	k__Bacteria|p__Actinomycetota|c__Actinomycetes|o__Micrococcales|f__Micrococcaceae|g__Rothia|s__Rothia_amarae|t__SGB34818	0.0018902	s__Rothia_amarae|t__SGB34818
TB	SRR28476497	strict	k__Bacteria|p__Actinomycetota|c__Actinomycetes|o__Mycobacteriales|f__Corynebacteriaceae|g__Corynebacterium|s__Corynebacterium_SGB17002	0.0339118	s__Corynebacterium_SGB17002
TB	SRR28476497	strict	k__Bacteria|p__Actinomycetota|c__Actinomycetes|o__Mycobacteriales|f__Corynebacteriaceae|g__Corynebacterium|s__Corynebacterium_SGB17002|t__SGB17002	0.0339118	s__Corynebacterium_SGB17002|t__SGB17002
TB	SRR28476497	strict	k__Bacteria|p__Actinomycetota|c__Actinomycetes|o__Mycobacteriales|f__Corynebacteriaceae|g__Corynebacterium|s__Corynebacterium_propinquum	0.0282582	s__Corynebacterium_propinquum
TB	SRR28476497	strict	k__Bacteria|p__Actinomycetota|c__Actinomycetes|o__Mycobacteriales|f__Corynebacteriaceae|g__Corynebacterium|s__Corynebacterium_propinquum|t__SGB17012	0.0282582	s__Corynebacterium_propinquum|t__SGB17012
TB	SRR28476497	strict	k__Bacteria|p__Actinomycetota|c__Actinomycetes|o__Mycobacteriales|f__Lawsonellaceae|g__GGB2722|s__GGB2722_SGB3663	0.0058867	s__GGB2722_SGB3663
TB	SRR28476497	strict	k__Bacteria|p__Actinomycetota|c__Actinomycetes|o__Mycobacteriales|f__Lawsonellaceae|g__GGB2722|s__GGB2722_SGB3663|t__SGB3663	0.0058867	s__GGB2722_SGB3663|t__SGB3663
TB	SRR28476497	strict	k__Bacteria|p__Actinomycetota|c__Actinomycetes|o__Propionibacteriales|f__Propionibacteriaceae|g__Cutibacterium|s__Cutibacterium_acnes	0.450915	s__Cutibacterium_acnes
TB	SRR28476497	strict	k__Bacteria|p__Actinomycetota|c__Actinomycetes|o__Propionibacteriales|f__Propionibacteriaceae|g__Cutibacterium|s__Cutibacterium_acnes|t__SGB16955	0.450915	s__Cutibacterium_acnes|t__SGB16955
TB	SRR28476497	strict	k__Bacteria|p__Firmicutes|c__Bacilli|o__Lactobacillales|f__Streptococcaceae|g__Streptococcus|s__Streptococcus_thermophilus	0.0030289	s__Streptococcus_thermophilus
TB	SRR28476497	strict	k__Bacteria|p__Firmicutes|c__Bacilli|o__Lactobacillales|f__Streptococcaceae|g__Streptococcus|s__Streptococcus_thermophilus|t__SGB8002	0.0030289	s__Streptococcus_thermophilus|t__SGB8002
TB	SRR28476497	strict	k__Bacteria|p__Pseudomonadota|c__Gammaproteobacteria|o__Moraxellales|f__Moraxellaceae|g__Psychrobacter|s__Psychrobacter_sanguinis	0.028461	s__Psychrobacter_sanguinis
TB	SRR28476497	strict	k__Bacteria|p__Pseudomonadota|c__Gammaproteobacteria|o__Moraxellales|f__Moraxellaceae|g__Psychrobacter|s__Psychrobacter_sanguinis|t__SGB10442	0.028461	s__Psychrobacter_sanguinis|t__SGB10442
TB	SRR28476497	strict	k__Bacteria|p__Pseudomonadota|c__Gammaproteobacteria|o__Pseudomonadales|f__Pseudomonadaceae|g__Pseudomonas|s__Pseudomonas_aeruginosa	0.0184188	s__Pseudomonas_aeruginosa
TB	SRR28476497	strict	k__Bacteria|p__Pseudomonadota|c__Gammaproteobacteria|o__Pseudomonadales|f__Pseudomonadaceae|g__Pseudomonas|s__Pseudomonas_aeruginosa|t__SGB12320	0.0184188	s__Pseudomonas_aeruginosa|t__SGB12320
TB	SRR28476498	strict	k__Archaea|p__Nitrososphaerota|c__Nitrososphaeria|o__Nitrososphaerales|f__Nitrososphaerales_unclassified|g__GGB53655|s__GGB53655_SGB74787	0.0013374	s__GGB53655_SGB74787
TB	SRR28476498	strict	k__Archaea|p__Nitrososphaerota|c__Nitrososphaeria|o__Nitrososphaerales|f__Nitrososphaerales_unclassified|g__GGB53655|s__GGB53655_SGB74787|t__SGB74787	0.0013374	s__GGB53655_SGB74787|t__SGB74787
TB	SRR28476498	strict	k__Bacteria|p__Actinomycetota|c__Actinomycetes|o__Mycobacteriales|f__Corynebacteriaceae|g__Corynebacterium|s__Corynebacterium_SGB17002	0.0224247	s__Corynebacterium_SGB17002
TB	SRR28476498	strict	k__Bacteria|p__Actinomycetota|c__Actinomycetes|o__Mycobacteriales|f__Corynebacteriaceae|g__Corynebacterium|s__Corynebacterium_SGB17002|t__SGB17002	0.0224247	s__Corynebacterium_SGB17002|t__SGB17002
TB	SRR28476498	strict	k__Bacteria|p__Actinomycetota|c__Actinomycetes|o__Mycobacteriales|f__Lawsonellaceae|g__GGB2722|s__GGB2722_SGB3663	0.0092617	s__GGB2722_SGB3663
TB	SRR28476498	strict	k__Bacteria|p__Actinomycetota|c__Actinomycetes|o__Mycobacteriales|f__Lawsonellaceae|g__GGB2722|s__GGB2722_SGB3663|t__SGB3663	0.0092617	s__GGB2722_SGB3663|t__SGB3663
TB	SRR28476498	strict	k__Bacteria|p__Actinomycetota|c__Actinomycetes|o__Propionibacteriales|f__Propionibacteriaceae|g__Cutibacterium|s__Cutibacterium_acnes	0.750042	s__Cutibacterium_acnes
TB	SRR28476498	strict	k__Bacteria|p__Actinomycetota|c__Actinomycetes|o__Propionibacteriales|f__Propionibacteriaceae|g__Cutibacterium|s__Cutibacterium_acnes|t__SGB16955	0.750042	s__Cutibacterium_acnes|t__SGB16955
TB	SRR28476498	strict	k__Bacteria|p__Armatimonadota|c__CFGB2414|o__OFGB2414|f__FGB2414|g__GGB2413|s__GGB2413_SGB3303	0.0115059	s__GGB2413_SGB3303
TB	SRR28476498	strict	k__Bacteria|p__Armatimonadota|c__CFGB2414|o__OFGB2414|f__FGB2414|g__GGB2413|s__GGB2413_SGB3303|t__SGB3303	0.0115059	s__GGB2413_SGB3303|t__SGB3303
TB	SRR28476498	strict	k__Bacteria|p__Pseudomonadota|c__Alphaproteobacteria|o__Hyphomicrobiales|f__Nitrobacteraceae|g__Rhodopseudomonas|s__Rhodopseudomonas_palustris	0.0003316	s__Rhodopseudomonas_palustris
TB	SRR28476498	strict	k__Bacteria|p__Pseudomonadota|c__Alphaproteobacteria|o__Hyphomicrobiales|f__Nitrobacteraceae|g__Rhodopseudomonas|s__Rhodopseudomonas_palustris|t__SGB11283	0.0003316	s__Rhodopseudomonas_palustris|t__SGB11283
TB	SRR28476498	strict	k__Bacteria|p__Pseudomonadota|c__Gammaproteobacteria|o__Moraxellales|f__Moraxellaceae|g__Moraxella|s__Moraxella_osloensis	0.0037564	s__Moraxella_osloensis
TB	SRR28476498	strict	k__Bacteria|p__Pseudomonadota|c__Gammaproteobacteria|o__Moraxellales|f__Moraxellaceae|g__Moraxella|s__Moraxella_osloensis|t__SGB10439	0.0037564	s__Moraxella_osloensis|t__SGB10439
TB	SRR28476498	strict	k__Bacteria|p__Pseudomonadota|c__Gammaproteobacteria|o__Pseudomonadales|f__Pseudomonadaceae|g__Pseudomonas|s__Pseudomonas_aeruginosa	0.0537717	s__Pseudomonas_aeruginosa
TB	SRR28476498	strict	k__Bacteria|p__Pseudomonadota|c__Gammaproteobacteria|o__Pseudomonadales|f__Pseudomonadaceae|g__Pseudomonas|s__Pseudomonas_aeruginosa|t__SGB12320	0.0537717	s__Pseudomonas_aeruginosa|t__SGB12320
TB	SRR28476499	strict	k__Bacteria|p__Actinomycetota|c__Actinomycetes|o__Micrococcales|f__Microbacteriaceae|g__Pseudoclavibacter|s__Pseudoclavibacter_sp_Marseille_Q3772	0.0012742	s__Pseudoclavibacter_sp_Marseille_Q3772
TB	SRR28476499	strict	k__Bacteria|p__Actinomycetota|c__Actinomycetes|o__Micrococcales|f__Microbacteriaceae|g__Pseudoclavibacter|s__Pseudoclavibacter_sp_Marseille_Q3772|t__SGB107548	0.0012742	s__Pseudoclavibacter_sp_Marseille_Q3772|t__SGB107548
TB	SRR28476499	strict	k__Bacteria|p__Actinomycetota|c__Actinomycetes|o__Mycobacteriales|f__Corynebacteriaceae|g__Corynebacterium|s__Corynebacterium_SGB17002	0.0035371	s__Corynebacterium_SGB17002
TB	SRR28476499	strict	k__Bacteria|p__Actinomycetota|c__Actinomycetes|o__Mycobacteriales|f__Corynebacteriaceae|g__Corynebacterium|s__Corynebacterium_SGB17002|t__SGB17002	0.0035371	s__Corynebacterium_SGB17002|t__SGB17002
TB	SRR28476499	strict	k__Bacteria|p__Actinomycetota|c__Actinomycetes|o__Mycobacteriales|f__Corynebacteriaceae|g__Corynebacterium|s__Corynebacterium_faecium	0.007019	s__Corynebacterium_faecium
TB	SRR28476499	strict	k__Bacteria|p__Actinomycetota|c__Actinomycetes|o__Mycobacteriales|f__Corynebacteriaceae|g__Corynebacterium|s__Corynebacterium_faecium|t__SGB86804	0.007019	s__Corynebacterium_faecium|t__SGB86804
TB	SRR28476499	strict	k__Bacteria|p__Actinomycetota|c__Actinomycetes|o__Mycobacteriales|f__Corynebacteriaceae|g__Corynebacterium|s__Corynebacterium_hadale	0.0043438	s__Corynebacterium_hadale
TB	SRR28476499	strict	k__Bacteria|p__Actinomycetota|c__Actinomycetes|o__Mycobacteriales|f__Corynebacteriaceae|g__Corynebacterium|s__Corynebacterium_hadale|t__SGB17059	0.0043438	s__Corynebacterium_hadale|t__SGB17059
TB	SRR28476499	strict	k__Bacteria|p__Actinomycetota|c__Actinomycetes|o__Mycobacteriales|f__Corynebacteriaceae|g__Corynebacterium|s__Corynebacterium_tuberculostearicum	0.0077107	s__Corynebacterium_tuberculostearicum
TB	SRR28476499	strict	k__Bacteria|p__Actinomycetota|c__Actinomycetes|o__Mycobacteriales|f__Corynebacteriaceae|g__Corynebacterium|s__Corynebacterium_tuberculostearicum|t__SGB17103_group	0.0077107	s__Corynebacterium_tuberculostearicum|t__SGB17103_group
TB	SRR28476499	strict	k__Bacteria|p__Actinomycetota|c__Actinomycetes|o__Mycobacteriales|f__Lawsonellaceae|g__GGB2722|s__GGB2722_SGB3663	0.0860813	s__GGB2722_SGB3663
TB	SRR28476499	strict	k__Bacteria|p__Actinomycetota|c__Actinomycetes|o__Mycobacteriales|f__Lawsonellaceae|g__GGB2722|s__GGB2722_SGB3663|t__SGB3663	0.0860813	s__GGB2722_SGB3663|t__SGB3663
TB	SRR28476499	strict	k__Bacteria|p__Actinomycetota|c__Actinomycetes|o__Propionibacteriales|f__Propionibacteriaceae|g__Cutibacterium|s__Cutibacterium_acnes	0.578925	s__Cutibacterium_acnes
TB	SRR28476499	strict	k__Bacteria|p__Actinomycetota|c__Actinomycetes|o__Propionibacteriales|f__Propionibacteriaceae|g__Cutibacterium|s__Cutibacterium_acnes|t__SGB16955	0.578925	s__Cutibacterium_acnes|t__SGB16955
TB	SRR28476499	strict	k__Bacteria|p__Actinomycetota|c__Actinomycetes|o__Propionibacteriales|f__Propionibacteriaceae|g__Cutibacterium|s__Cutibacterium_namnetense	0.1368	s__Cutibacterium_namnetense
TB	SRR28476499	strict	k__Bacteria|p__Actinomycetota|c__Actinomycetes|o__Propionibacteriales|f__Propionibacteriaceae|g__Cutibacterium|s__Cutibacterium_namnetense|t__SGB16956	0.1368	s__Cutibacterium_namnetense|t__SGB16956
TB	SRR28476499	strict	k__Bacteria|p__Bacteroidota|c__Bacteroidia|o__Bacteroidales|f__Bacteroidaceae|g__Phocaeicola|s__Phocaeicola_coprocola	0.0005644	s__Phocaeicola_coprocola
TB	SRR28476499	strict	k__Bacteria|p__Bacteroidota|c__Bacteroidia|o__Bacteroidales|f__Bacteroidaceae|g__Phocaeicola|s__Phocaeicola_coprocola|t__SGB1891	0.0005644	s__Phocaeicola_coprocola|t__SGB1891
TB	SRR28476499	strict	k__Bacteria|p__Pseudomonadota|c__Alphaproteobacteria|o__Hyphomicrobiales|f__Nitrobacteraceae|g__Rhodopseudomonas|s__Rhodopseudomonas_palustris	0.0195231	s__Rhodopseudomonas_palustris
TB	SRR28476499	strict	k__Bacteria|p__Pseudomonadota|c__Alphaproteobacteria|o__Hyphomicrobiales|f__Nitrobacteraceae|g__Rhodopseudomonas|s__Rhodopseudomonas_palustris|t__SGB11283	0.0195231	s__Rhodopseudomonas_palustris|t__SGB11283
TB	SRR28476499	strict	k__Bacteria|p__Pseudomonadota|c__Gammaproteobacteria|o__Pseudomonadales|f__Pseudomonadaceae|g__Pseudomonas|s__Pseudomonas_aeruginosa	0.11045	s__Pseudomonas_aeruginosa
TB	SRR28476499	strict	k__Bacteria|p__Pseudomonadota|c__Gammaproteobacteria|o__Pseudomonadales|f__Pseudomonadaceae|g__Pseudomonas|s__Pseudomonas_aeruginosa|t__SGB12320	0.11045	s__Pseudomonas_aeruginosa|t__SGB12320
TB	SRR28476500	strict	k__Bacteria|p__Actinomycetota|c__Actinomycetes|o__Propionibacteriales|f__Propionibacteriaceae|g__Cutibacterium|s__Cutibacterium_acnes	0.549542	s__Cutibacterium_acnes
TB	SRR28476500	strict	k__Bacteria|p__Actinomycetota|c__Actinomycetes|o__Propionibacteriales|f__Propionibacteriaceae|g__Cutibacterium|s__Cutibacterium_acnes|t__SGB16955	0.549542	s__Cutibacterium_acnes|t__SGB16955
TB	SRR28476500	strict	k__Bacteria|p__Pseudomonadota|c__Gammaproteobacteria|o__Pseudomonadales|f__Pseudomonadaceae|g__Pseudomonas|s__Pseudomonas_aeruginosa	0.261765	s__Pseudomonas_aeruginosa
TB	SRR28476500	strict	k__Bacteria|p__Pseudomonadota|c__Gammaproteobacteria|o__Pseudomonadales|f__Pseudomonadaceae|g__Pseudomonas|s__Pseudomonas_aeruginosa|t__SGB12320	0.261765	s__Pseudomonas_aeruginosa|t__SGB12320
TB	SRR28476501	strict	k__Bacteria|p__Actinomycetota|c__Actinomycetes|o__Micrococcales|f__Micrococcaceae|g__Kocuria|s__Kocuria_rhizophila	0.0062141	s__Kocuria_rhizophila
TB	SRR28476501	strict	k__Bacteria|p__Actinomycetota|c__Actinomycetes|o__Micrococcales|f__Micrococcaceae|g__Kocuria|s__Kocuria_rhizophila|t__SGB16671	0.0062141	s__Kocuria_rhizophila|t__SGB16671
TB	SRR28476501	strict	k__Bacteria|p__Actinomycetota|c__Actinomycetes|o__Mycobacteriales|f__Corynebacteriaceae|g__Corynebacterium|s__Corynebacterium_SGB17002	0.41346	s__Corynebacterium_SGB17002
TB	SRR28476501	strict	k__Bacteria|p__Actinomycetota|c__Actinomycetes|o__Mycobacteriales|f__Corynebacteriaceae|g__Corynebacterium|s__Corynebacterium_SGB17002|t__SGB17002	0.41346	s__Corynebacterium_SGB17002|t__SGB17002
TB	SRR28476501	strict	k__Bacteria|p__Actinomycetota|c__Actinomycetes|o__Propionibacteriales|f__Propionibacteriaceae|g__Cutibacterium|s__Cutibacterium_acnes	0.790959	s__Cutibacterium_acnes
TB	SRR28476501	strict	k__Bacteria|p__Actinomycetota|c__Actinomycetes|o__Propionibacteriales|f__Propionibacteriaceae|g__Cutibacterium|s__Cutibacterium_acnes|t__SGB16955	0.790959	s__Cutibacterium_acnes|t__SGB16955
TB	SRR28476501	strict	k__Bacteria|p__Pseudomonadota|c__Alphaproteobacteria|o__Rhodobacterales|f__Paracoccaceae|g__Paracoccus|s__Paracoccus_aeridis	0.0354669	s__Paracoccus_aeridis
TB	SRR28476501	strict	k__Bacteria|p__Pseudomonadota|c__Alphaproteobacteria|o__Rhodobacterales|f__Paracoccaceae|g__Paracoccus|s__Paracoccus_aeridis|t__SGB90459	0.0354669	s__Paracoccus_aeridis|t__SGB90459
TB	SRR28476501	strict	k__Bacteria|p__Pseudomonadota|c__Betaproteobacteria|o__Burkholderiales|f__Burkholderiales_unclassified|g__Tepidimonas|s__Tepidimonas_fonticaldi	0.0214982	s__Tepidimonas_fonticaldi
TB	SRR28476501	strict	k__Bacteria|p__Pseudomonadota|c__Betaproteobacteria|o__Burkholderiales|f__Burkholderiales_unclassified|g__Tepidimonas|s__Tepidimonas_fonticaldi|t__SGB12671	0.0214982	s__Tepidimonas_fonticaldi|t__SGB12671
TB	SRR28476501	strict	k__Bacteria|p__Pseudomonadota|c__Gammaproteobacteria|o__Moraxellales|f__Moraxellaceae|g__Moraxella|s__Moraxella_osloensis	0.0161452	s__Moraxella_osloensis
TB	SRR28476501	strict	k__Bacteria|p__Pseudomonadota|c__Gammaproteobacteria|o__Moraxellales|f__Moraxellaceae|g__Moraxella|s__Moraxella_osloensis|t__SGB10439	0.0161452	s__Moraxella_osloensis|t__SGB10439
TB	SRR28476501	strict	k__Bacteria|p__Pseudomonadota|c__Gammaproteobacteria|o__Pseudomonadales|f__Pseudomonadaceae|g__Pseudomonas|s__Pseudomonas_aeruginosa	0.152554	s__Pseudomonas_aeruginosa
TB	SRR28476501	strict	k__Bacteria|p__Pseudomonadota|c__Gammaproteobacteria|o__Pseudomonadales|f__Pseudomonadaceae|g__Pseudomonas|s__Pseudomonas_aeruginosa|t__SGB12320	0.152554	s__Pseudomonas_aeruginosa|t__SGB12320
TB	SRR28476502	strict	k__Bacteria|p__Actinomycetota|c__Actinomycetes|o__Mycobacteriales|f__Corynebacteriaceae|g__Corynebacterium|s__Corynebacterium_SGB17002	0.175351	s__Corynebacterium_SGB17002
TB	SRR28476502	strict	k__Bacteria|p__Actinomycetota|c__Actinomycetes|o__Mycobacteriales|f__Corynebacteriaceae|g__Corynebacterium|s__Corynebacterium_SGB17002|t__SGB17002	0.175351	s__Corynebacterium_SGB17002|t__SGB17002
TB	SRR28476502	strict	k__Bacteria|p__Actinomycetota|c__Actinomycetes|o__Mycobacteriales|f__Corynebacteriaceae|g__Corynebacterium|s__Corynebacterium_sp_SCR221107	0.0152698	s__Corynebacterium_sp_SCR221107
TB	SRR28476502	strict	k__Bacteria|p__Actinomycetota|c__Actinomycetes|o__Mycobacteriales|f__Corynebacteriaceae|g__Corynebacterium|s__Corynebacterium_sp_SCR221107|t__SGB152359	0.0152698	s__Corynebacterium_sp_SCR221107|t__SGB152359
TB	SRR28476502	strict	k__Bacteria|p__Actinomycetota|c__Actinomycetes|o__Propionibacteriales|f__Propionibacteriaceae|g__Cutibacterium|s__Cutibacterium_acnes	0.650366	s__Cutibacterium_acnes
TB	SRR28476502	strict	k__Bacteria|p__Actinomycetota|c__Actinomycetes|o__Propionibacteriales|f__Propionibacteriaceae|g__Cutibacterium|s__Cutibacterium_acnes|t__SGB16955	0.650366	s__Cutibacterium_acnes|t__SGB16955
TB	SRR28476502	strict	k__Bacteria|p__Ignavibacteriota|c__CFGB24900|o__OFGB24900|f__FGB24900|g__GGB75387|s__GGB75387_SGB36810	0.360594	s__GGB75387_SGB36810
TB	SRR28476502	strict	k__Bacteria|p__Ignavibacteriota|c__CFGB24900|o__OFGB24900|f__FGB24900|g__GGB75387|s__GGB75387_SGB36810|t__SGB36810	0.360594	s__GGB75387_SGB36810|t__SGB36810
TB	SRR28476502	strict	k__Bacteria|p__Pseudomonadota|c__Alphaproteobacteria|o__Hyphomicrobiales|f__Methylobacteriaceae|g__Methylobacterium|s__Methylobacterium_fujisawaense	0.0001758	s__Methylobacterium_fujisawaense
TB	SRR28476502	strict	k__Bacteria|p__Pseudomonadota|c__Alphaproteobacteria|o__Hyphomicrobiales|f__Methylobacteriaceae|g__Methylobacterium|s__Methylobacterium_fujisawaense|t__SGB11384	0.0001758	s__Methylobacterium_fujisawaense|t__SGB11384
TB	SRR28476502	strict	k__Bacteria|p__Pseudomonadota|c__Alphaproteobacteria|o__Hyphomicrobiales|f__Nitrobacteraceae|g__Rhodopseudomonas|s__Rhodopseudomonas_palustris	0.0002102	s__Rhodopseudomonas_palustris
TB	SRR28476502	strict	k__Bacteria|p__Pseudomonadota|c__Alphaproteobacteria|o__Hyphomicrobiales|f__Nitrobacteraceae|g__Rhodopseudomonas|s__Rhodopseudomonas_palustris|t__SGB11283	0.0002102	s__Rhodopseudomonas_palustris|t__SGB11283
TB	SRR28476502	strict	k__Bacteria|p__Pseudomonadota|c__Gammaproteobacteria|o__Pseudomonadales|f__Pseudomonadaceae|g__Pseudomonas|s__Pseudomonas_aeruginosa	0.150706	s__Pseudomonas_aeruginosa
TB	SRR28476502	strict	k__Bacteria|p__Pseudomonadota|c__Gammaproteobacteria|o__Pseudomonadales|f__Pseudomonadaceae|g__Pseudomonas|s__Pseudomonas_aeruginosa|t__SGB12320	0.150706	s__Pseudomonas_aeruginosa|t__SGB12320
TB	SRR28476504	strict	k__Bacteria|p__Actinomycetota|c__Actinomycetes|o__Micrococcales|f__Micrococcaceae|g__Kocuria|s__Kocuria_rhizophila	0.0447225	s__Kocuria_rhizophila
TB	SRR28476504	strict	k__Bacteria|p__Actinomycetota|c__Actinomycetes|o__Micrococcales|f__Micrococcaceae|g__Kocuria|s__Kocuria_rhizophila|t__SGB16671	0.0447225	s__Kocuria_rhizophila|t__SGB16671
TB	SRR28476504	strict	k__Bacteria|p__Actinomycetota|c__Actinomycetes|o__Mycobacteriales|f__Corynebacteriaceae|g__Corynebacterium|s__Corynebacterium_SGB17002	0.114722	s__Corynebacterium_SGB17002
TB	SRR28476504	strict	k__Bacteria|p__Actinomycetota|c__Actinomycetes|o__Mycobacteriales|f__Corynebacteriaceae|g__Corynebacterium|s__Corynebacterium_SGB17002|t__SGB17002	0.114722	s__Corynebacterium_SGB17002|t__SGB17002
TB	SRR28476504	strict	k__Bacteria|p__Actinomycetota|c__Actinomycetes|o__Mycobacteriales|f__Corynebacteriaceae|g__Corynebacterium|s__Corynebacterium_sp_SCR221107	0.000643	s__Corynebacterium_sp_SCR221107
TB	SRR28476504	strict	k__Bacteria|p__Actinomycetota|c__Actinomycetes|o__Mycobacteriales|f__Corynebacteriaceae|g__Corynebacterium|s__Corynebacterium_sp_SCR221107|t__SGB152359	0.000643	s__Corynebacterium_sp_SCR221107|t__SGB152359
TB	SRR28476504	strict	k__Bacteria|p__Actinomycetota|c__Actinomycetes|o__Propionibacteriales|f__Propionibacteriaceae|g__Cutibacterium|s__Cutibacterium_acnes	0.342846	s__Cutibacterium_acnes
TB	SRR28476504	strict	k__Bacteria|p__Actinomycetota|c__Actinomycetes|o__Propionibacteriales|f__Propionibacteriaceae|g__Cutibacterium|s__Cutibacterium_acnes|t__SGB16955	0.342846	s__Cutibacterium_acnes|t__SGB16955
TB	SRR28476504	strict	k__Bacteria|p__Pseudomonadota|c__Gammaproteobacteria|o__Enterobacterales|f__Enterobacteriaceae|g__Klebsiella|s__Klebsiella_pneumoniae	0.0639888	s__Klebsiella_pneumoniae
TB	SRR28476504	strict	k__Bacteria|p__Pseudomonadota|c__Gammaproteobacteria|o__Enterobacterales|f__Enterobacteriaceae|g__Klebsiella|s__Klebsiella_pneumoniae|t__SGB10115_group	0.0639888	s__Klebsiella_pneumoniae|t__SGB10115_group
TB	SRR28476504	strict	k__Bacteria|p__Pseudomonadota|c__Gammaproteobacteria|o__Enterobacterales|f__Enterobacteriaceae|g__Leclercia|s__Leclercia_adecarboxylata	0.0073207	s__Leclercia_adecarboxylata
TB	SRR28476504	strict	k__Bacteria|p__Pseudomonadota|c__Gammaproteobacteria|o__Enterobacterales|f__Enterobacteriaceae|g__Leclercia|s__Leclercia_adecarboxylata|t__SGB10147	0.0073207	s__Leclercia_adecarboxylata|t__SGB10147
TB	SRR28476504	strict	k__Bacteria|p__Pseudomonadota|c__Gammaproteobacteria|o__Pseudomonadales|f__Pseudomonadaceae|g__Pseudomonas|s__Pseudomonas_aeruginosa	0.181265	s__Pseudomonas_aeruginosa
TB	SRR28476504	strict	k__Bacteria|p__Pseudomonadota|c__Gammaproteobacteria|o__Pseudomonadales|f__Pseudomonadaceae|g__Pseudomonas|s__Pseudomonas_aeruginosa|t__SGB12320	0.181265	s__Pseudomonas_aeruginosa|t__SGB12320
TB	SRR28476504	strict	k__Bacteria|p__Pseudomonadota|c__Gammaproteobacteria|o__Pseudomonadales|f__Pseudomonadaceae|g__Stutzerimonas|s__Stutzerimonas_stutzeri	0.114751	s__Stutzerimonas_stutzeri
TB	SRR28476504	strict	k__Bacteria|p__Pseudomonadota|c__Gammaproteobacteria|o__Pseudomonadales|f__Pseudomonadaceae|g__Stutzerimonas|s__Stutzerimonas_stutzeri|t__SGB12382	0.114751	s__Stutzerimonas_stutzeri|t__SGB12382
TB	SRR28476505	strict	k__Bacteria|p__Actinomycetota|c__Actinomycetes|o__Mycobacteriales|f__Corynebacteriaceae|g__Corynebacterium|s__Corynebacterium_SGB17002	0.0853361	s__Corynebacterium_SGB17002
TB	SRR28476505	strict	k__Bacteria|p__Actinomycetota|c__Actinomycetes|o__Mycobacteriales|f__Corynebacteriaceae|g__Corynebacterium|s__Corynebacterium_SGB17002|t__SGB17002	0.0853361	s__Corynebacterium_SGB17002|t__SGB17002
TB	SRR28476505	strict	k__Bacteria|p__Actinomycetota|c__Actinomycetes|o__Mycobacteriales|f__Corynebacteriaceae|g__Corynebacterium|s__Corynebacterium_SGB17003	0.0016704	s__Corynebacterium_SGB17003
TB	SRR28476505	strict	k__Bacteria|p__Actinomycetota|c__Actinomycetes|o__Mycobacteriales|f__Corynebacteriaceae|g__Corynebacterium|s__Corynebacterium_SGB17003|t__SGB17003	0.0016704	s__Corynebacterium_SGB17003|t__SGB17003
TB	SRR28476505	strict	k__Bacteria|p__Actinomycetota|c__Actinomycetes|o__Mycobacteriales|f__Lawsonellaceae|g__GGB2722|s__GGB2722_SGB3663	0.0094599	s__GGB2722_SGB3663
TB	SRR28476505	strict	k__Bacteria|p__Actinomycetota|c__Actinomycetes|o__Mycobacteriales|f__Lawsonellaceae|g__GGB2722|s__GGB2722_SGB3663|t__SGB3663	0.0094599	s__GGB2722_SGB3663|t__SGB3663
TB	SRR28476505	strict	k__Bacteria|p__Actinomycetota|c__Actinomycetes|o__Propionibacteriales|f__Propionibacteriaceae|g__Cutibacterium|s__Cutibacterium_acnes	0.542335	s__Cutibacterium_acnes
TB	SRR28476505	strict	k__Bacteria|p__Actinomycetota|c__Actinomycetes|o__Propionibacteriales|f__Propionibacteriaceae|g__Cutibacterium|s__Cutibacterium_acnes|t__SGB16955	0.542335	s__Cutibacterium_acnes|t__SGB16955
TB	SRR28476505	strict	k__Bacteria|p__Pseudomonadota|c__Gammaproteobacteria|o__Pseudomonadales|f__Pseudomonadaceae|g__Pseudomonas|s__Pseudomonas_aeruginosa	0.0035592	s__Pseudomonas_aeruginosa
TB	SRR28476505	strict	k__Bacteria|p__Pseudomonadota|c__Gammaproteobacteria|o__Pseudomonadales|f__Pseudomonadaceae|g__Pseudomonas|s__Pseudomonas_aeruginosa|t__SGB12320	0.0035592	s__Pseudomonas_aeruginosa|t__SGB12320
TB	SRR28476506	strict	k__Bacteria|p__Actinomycetota|c__Actinomycetes|o__Micrococcales|f__Micrococcaceae|g__Kocuria|s__Kocuria_palustris	0.0009639	s__Kocuria_palustris
TB	SRR28476506	strict	k__Bacteria|p__Actinomycetota|c__Actinomycetes|o__Micrococcales|f__Micrococcaceae|g__Kocuria|s__Kocuria_palustris|t__SGB16663	0.0009639	s__Kocuria_palustris|t__SGB16663
TB	SRR28476506	strict	k__Bacteria|p__Actinomycetota|c__Actinomycetes|o__Micrococcales|f__Micrococcaceae|g__Kocuria|s__Kocuria_rhizophila	0.011983	s__Kocuria_rhizophila
TB	SRR28476506	strict	k__Bacteria|p__Actinomycetota|c__Actinomycetes|o__Micrococcales|f__Micrococcaceae|g__Kocuria|s__Kocuria_rhizophila|t__SGB16671	0.011983	s__Kocuria_rhizophila|t__SGB16671
TB	SRR28476506	strict	k__Bacteria|p__Actinomycetota|c__Actinomycetes|o__Mycobacteriales|f__Corynebacteriaceae|g__Corynebacterium|s__Corynebacterium_SGB17002	1.02379	s__Corynebacterium_SGB17002
TB	SRR28476506	strict	k__Bacteria|p__Actinomycetota|c__Actinomycetes|o__Mycobacteriales|f__Corynebacteriaceae|g__Corynebacterium|s__Corynebacterium_SGB17002|t__SGB17002	1.02379	s__Corynebacterium_SGB17002|t__SGB17002
TB	SRR28476506	strict	k__Bacteria|p__Actinomycetota|c__Actinomycetes|o__Mycobacteriales|f__Corynebacteriaceae|g__Corynebacterium|s__Corynebacterium_sp_SCR221107	0.0012457	s__Corynebacterium_sp_SCR221107
TB	SRR28476506	strict	k__Bacteria|p__Actinomycetota|c__Actinomycetes|o__Mycobacteriales|f__Corynebacteriaceae|g__Corynebacterium|s__Corynebacterium_sp_SCR221107|t__SGB152359	0.0012457	s__Corynebacterium_sp_SCR221107|t__SGB152359
TB	SRR28476506	strict	k__Bacteria|p__Actinomycetota|c__Actinomycetes|o__Propionibacteriales|f__Propionibacteriaceae|g__Cutibacterium|s__Cutibacterium_acnes	0.889982	s__Cutibacterium_acnes
TB	SRR28476506	strict	k__Bacteria|p__Actinomycetota|c__Actinomycetes|o__Propionibacteriales|f__Propionibacteriaceae|g__Cutibacterium|s__Cutibacterium_acnes|t__SGB16955	0.889982	s__Cutibacterium_acnes|t__SGB16955
TB	SRR28476506	strict	k__Bacteria|p__Pseudomonadota|c__Alphaproteobacteria|o__Caulobacterales|f__Caulobacteraceae|g__GGB131523|s__GGB131523_SGB56800	0.0002541	s__GGB131523_SGB56800
TB	SRR28476506	strict	k__Bacteria|p__Pseudomonadota|c__Alphaproteobacteria|o__Caulobacterales|f__Caulobacteraceae|g__GGB131523|s__GGB131523_SGB56800|t__SGB56800	0.0002541	s__GGB131523_SGB56800|t__SGB56800
TB	SRR28476506	strict	k__Bacteria|p__Pseudomonadota|c__Betaproteobacteria|o__Burkholderiales|f__Burkholderiales_unclassified|g__Tepidimonas|s__Tepidimonas_fonticaldi	0.002402	s__Tepidimonas_fonticaldi
TB	SRR28476506	strict	k__Bacteria|p__Pseudomonadota|c__Betaproteobacteria|o__Burkholderiales|f__Burkholderiales_unclassified|g__Tepidimonas|s__Tepidimonas_fonticaldi|t__SGB12671	0.002402	s__Tepidimonas_fonticaldi|t__SGB12671
TB	SRR28476506	strict	k__Bacteria|p__Pseudomonadota|c__Gammaproteobacteria|o__Moraxellales|f__Moraxellaceae|g__Moraxella|s__Moraxella_osloensis	0.0011225	s__Moraxella_osloensis
TB	SRR28476506	strict	k__Bacteria|p__Pseudomonadota|c__Gammaproteobacteria|o__Moraxellales|f__Moraxellaceae|g__Moraxella|s__Moraxella_osloensis|t__SGB10439	0.0011225	s__Moraxella_osloensis|t__SGB10439
TB	SRR28476506	strict	k__Bacteria|p__Pseudomonadota|c__Gammaproteobacteria|o__Pseudomonadales|f__Pseudomonadaceae|g__Pseudomonas|s__Pseudomonas_aeruginosa	0.122638	s__Pseudomonas_aeruginosa
TB	SRR28476506	strict	k__Bacteria|p__Pseudomonadota|c__Gammaproteobacteria|o__Pseudomonadales|f__Pseudomonadaceae|g__Pseudomonas|s__Pseudomonas_aeruginosa|t__SGB12320	0.122638	s__Pseudomonas_aeruginosa|t__SGB12320
TB	SRR28476507	strict	k__Bacteria|p__Actinomycetota|c__Actinomycetes|o__Mycobacteriales|f__Corynebacteriaceae|g__Corynebacterium|s__Corynebacterium_sp_SCR221107	0.0003891	s__Corynebacterium_sp_SCR221107
TB	SRR28476507	strict	k__Bacteria|p__Actinomycetota|c__Actinomycetes|o__Mycobacteriales|f__Corynebacteriaceae|g__Corynebacterium|s__Corynebacterium_sp_SCR221107|t__SGB152359	0.0003891	s__Corynebacterium_sp_SCR221107|t__SGB152359
TB	SRR28476507	strict	k__Bacteria|p__Actinomycetota|c__Actinomycetes|o__Propionibacteriales|f__Propionibacteriaceae|g__Cutibacterium|s__Cutibacterium_acnes	0.384387	s__Cutibacterium_acnes
TB	SRR28476507	strict	k__Bacteria|p__Actinomycetota|c__Actinomycetes|o__Propionibacteriales|f__Propionibacteriaceae|g__Cutibacterium|s__Cutibacterium_acnes|t__SGB16955	0.384387	s__Cutibacterium_acnes|t__SGB16955
TB	SRR28476507	strict	k__Bacteria|p__Pseudomonadota|c__Gammaproteobacteria|o__Pseudomonadales|f__Pseudomonadaceae|g__Pseudomonas|s__Pseudomonas_aeruginosa	0.20316	s__Pseudomonas_aeruginosa
TB	SRR28476507	strict	k__Bacteria|p__Pseudomonadota|c__Gammaproteobacteria|o__Pseudomonadales|f__Pseudomonadaceae|g__Pseudomonas|s__Pseudomonas_aeruginosa|t__SGB12320	0.20316	s__Pseudomonas_aeruginosa|t__SGB12320
TB	SRR28476508	strict	k__Bacteria|p__Actinomycetota|c__Actinomycetes|o__Micrococcales|f__Dermacoccaceae|g__Dermacoccus|s__Dermacoccus_nishinomiyaensis	0.000909	s__Dermacoccus_nishinomiyaensis
TB	SRR28476508	strict	k__Bacteria|p__Actinomycetota|c__Actinomycetes|o__Micrococcales|f__Dermacoccaceae|g__Dermacoccus|s__Dermacoccus_nishinomiyaensis|t__SGB16007	0.000909	s__Dermacoccus_nishinomiyaensis|t__SGB16007
TB	SRR28476508	strict	k__Bacteria|p__Actinomycetota|c__Actinomycetes|o__Micrococcales|f__Micrococcaceae|g__Kocuria|s__Kocuria_palustris	0.0017105	s__Kocuria_palustris
TB	SRR28476508	strict	k__Bacteria|p__Actinomycetota|c__Actinomycetes|o__Micrococcales|f__Micrococcaceae|g__Kocuria|s__Kocuria_palustris|t__SGB16663	0.0017105	s__Kocuria_palustris|t__SGB16663
TB	SRR28476508	strict	k__Bacteria|p__Actinomycetota|c__Actinomycetes|o__Micrococcales|f__Micrococcaceae|g__Kocuria|s__Kocuria_rhizophila	0.0051095	s__Kocuria_rhizophila
TB	SRR28476508	strict	k__Bacteria|p__Actinomycetota|c__Actinomycetes|o__Micrococcales|f__Micrococcaceae|g__Kocuria|s__Kocuria_rhizophila|t__SGB16671	0.0051095	s__Kocuria_rhizophila|t__SGB16671
TB	SRR28476508	strict	k__Bacteria|p__Actinomycetota|c__Actinomycetes|o__Mycobacteriales|f__Corynebacteriaceae|g__Corynebacterium|s__Corynebacterium_SGB17002	0.346321	s__Corynebacterium_SGB17002
TB	SRR28476508	strict	k__Bacteria|p__Actinomycetota|c__Actinomycetes|o__Mycobacteriales|f__Corynebacteriaceae|g__Corynebacterium|s__Corynebacterium_SGB17002|t__SGB17002	0.346321	s__Corynebacterium_SGB17002|t__SGB17002
TB	SRR28476508	strict	k__Bacteria|p__Actinomycetota|c__Actinomycetes|o__Mycobacteriales|f__Lawsonellaceae|g__GGB2722|s__GGB2722_SGB3663	0.0054961	s__GGB2722_SGB3663
TB	SRR28476508	strict	k__Bacteria|p__Actinomycetota|c__Actinomycetes|o__Mycobacteriales|f__Lawsonellaceae|g__GGB2722|s__GGB2722_SGB3663|t__SGB3663	0.0054961	s__GGB2722_SGB3663|t__SGB3663
TB	SRR28476508	strict	k__Bacteria|p__Actinomycetota|c__Actinomycetes|o__Propionibacteriales|f__Propionibacteriaceae|g__Cutibacterium|s__Cutibacterium_acnes	0.791287	s__Cutibacterium_acnes
TB	SRR28476508	strict	k__Bacteria|p__Actinomycetota|c__Actinomycetes|o__Propionibacteriales|f__Propionibacteriaceae|g__Cutibacterium|s__Cutibacterium_acnes|t__SGB16955	0.791287	s__Cutibacterium_acnes|t__SGB16955
TB	SRR28476508	strict	k__Bacteria|p__Actinomycetota|c__Actinomycetes|o__Propionibacteriales|f__Propionibacteriaceae|g__Cutibacterium|s__Cutibacterium_namnetense	0.0005163	s__Cutibacterium_namnetense
TB	SRR28476508	strict	k__Bacteria|p__Actinomycetota|c__Actinomycetes|o__Propionibacteriales|f__Propionibacteriaceae|g__Cutibacterium|s__Cutibacterium_namnetense|t__SGB16956	0.0005163	s__Cutibacterium_namnetense|t__SGB16956
TB	SRR28476508	strict	k__Bacteria|p__Pseudomonadota|c__Gammaproteobacteria|o__Moraxellales|f__Moraxellaceae|g__Moraxella|s__Moraxella_osloensis	0.0836082	s__Moraxella_osloensis
TB	SRR28476508	strict	k__Bacteria|p__Pseudomonadota|c__Gammaproteobacteria|o__Moraxellales|f__Moraxellaceae|g__Moraxella|s__Moraxella_osloensis|t__SGB10439	0.0836082	s__Moraxella_osloensis|t__SGB10439
TB	SRR28476508	strict	k__Bacteria|p__Pseudomonadota|c__Gammaproteobacteria|o__Moraxellales|f__Moraxellaceae|g__Psychrobacter|s__Psychrobacter_faecalis	0.0410424	s__Psychrobacter_faecalis
TB	SRR28476508	strict	k__Bacteria|p__Pseudomonadota|c__Gammaproteobacteria|o__Moraxellales|f__Moraxellaceae|g__Psychrobacter|s__Psychrobacter_faecalis|t__SGB10464	0.0410424	s__Psychrobacter_faecalis|t__SGB10464
TB	SRR28476508	strict	k__Bacteria|p__Pseudomonadota|c__Gammaproteobacteria|o__Pseudomonadales|f__Pseudomonadaceae|g__Pseudomonas|s__Pseudomonas_aeruginosa	0.0013827	s__Pseudomonas_aeruginosa
TB	SRR28476508	strict	k__Bacteria|p__Pseudomonadota|c__Gammaproteobacteria|o__Pseudomonadales|f__Pseudomonadaceae|g__Pseudomonas|s__Pseudomonas_aeruginosa|t__SGB12320	0.0013827	s__Pseudomonas_aeruginosa|t__SGB12320
TB	SRR28476510	strict	k__Bacteria|p__Actinomycetota|c__Actinomycetes|o__Mycobacteriales|f__Corynebacteriaceae|g__Corynebacterium|s__Corynebacterium_SGB17002	0.400299	s__Corynebacterium_SGB17002
TB	SRR28476510	strict	k__Bacteria|p__Actinomycetota|c__Actinomycetes|o__Mycobacteriales|f__Corynebacteriaceae|g__Corynebacterium|s__Corynebacterium_SGB17002|t__SGB17002	0.400299	s__Corynebacterium_SGB17002|t__SGB17002
TB	SRR28476510	strict	k__Bacteria|p__Actinomycetota|c__Actinomycetes|o__Propionibacteriales|f__Propionibacteriaceae|g__Cutibacterium|s__Cutibacterium_acnes	1.39926	s__Cutibacterium_acnes
TB	SRR28476510	strict	k__Bacteria|p__Actinomycetota|c__Actinomycetes|o__Propionibacteriales|f__Propionibacteriaceae|g__Cutibacterium|s__Cutibacterium_acnes|t__SGB16955	1.39926	s__Cutibacterium_acnes|t__SGB16955
TB	SRR28476510	strict	k__Bacteria|p__Pseudomonadota|c__Gammaproteobacteria|o__Moraxellales|f__Moraxellaceae|g__Psychrobacter|s__Psychrobacter_faecalis	0.0269035	s__Psychrobacter_faecalis
TB	SRR28476510	strict	k__Bacteria|p__Pseudomonadota|c__Gammaproteobacteria|o__Moraxellales|f__Moraxellaceae|g__Psychrobacter|s__Psychrobacter_faecalis|t__SGB10464	0.0269035	s__Psychrobacter_faecalis|t__SGB10464
TB	SRR28476511	strict	k__Bacteria|p__Actinomycetota|c__Actinomycetes|o__Mycobacteriales|f__Corynebacteriaceae|g__Corynebacterium|s__Corynebacterium_sp_SCR221107	0.0031638	s__Corynebacterium_sp_SCR221107
TB	SRR28476511	strict	k__Bacteria|p__Actinomycetota|c__Actinomycetes|o__Mycobacteriales|f__Corynebacteriaceae|g__Corynebacterium|s__Corynebacterium_sp_SCR221107|t__SGB152359	0.0031638	s__Corynebacterium_sp_SCR221107|t__SGB152359
TB	SRR28476511	strict	k__Bacteria|p__Actinomycetota|c__Actinomycetes|o__Propionibacteriales|f__Propionibacteriaceae|g__Cutibacterium|s__Cutibacterium_acnes	0.187963	s__Cutibacterium_acnes
TB	SRR28476511	strict	k__Bacteria|p__Actinomycetota|c__Actinomycetes|o__Propionibacteriales|f__Propionibacteriaceae|g__Cutibacterium|s__Cutibacterium_acnes|t__SGB16955	0.187963	s__Cutibacterium_acnes|t__SGB16955
TB	SRR28476511	strict	k__Bacteria|p__Pseudomonadota|c__Gammaproteobacteria|o__Pseudomonadales|f__Pseudomonadaceae|g__Pseudomonas|s__Pseudomonas_aeruginosa	0.305743	s__Pseudomonas_aeruginosa
TB	SRR28476511	strict	k__Bacteria|p__Pseudomonadota|c__Gammaproteobacteria|o__Pseudomonadales|f__Pseudomonadaceae|g__Pseudomonas|s__Pseudomonas_aeruginosa|t__SGB12320	0.305743	s__Pseudomonas_aeruginosa|t__SGB12320
