# Supplementary material for: Host-Filtered Blood Nucleic Acids for Pathogen Detection: Shared Background, Sparse Signal, and Methodological Limits
Source: Pathogens. 2026 Jan 6;15(1):55. doi: 10.3390/pathogens15010055 (PMC12845112; doi:10.3390/pathogens15010055)
Supplement: Supplementary file 1 [file pathogens-15-00055-s001.zip › Table S3. Sample-level and group-level MTBC signal in the TB cohort.xlsx]

## Sheet: Table_S3_TB_MTB_signal_by_mode_
mode	group	n	kraken_mtb_reads_med_range	kraken_mtb_rpm_med_range	kraken_mtb_fraction_med_range	metaphlan_mtb_ra_med_range	both_pos	kraken_only	meta_only	both_neg
relaxed	TB-negative	21	2893.0 (157.0-29791.0)	789.95 (66.13-9912.71)	0.000790 (0.000066-0.009913)	0.000000 (0.000000-0.000000)	0	21	0	0
relaxed	TB-positive	30	4998.0 (92.0-48232.0)	1343.47 (53.60-16415.86)	0.001343 (0.000054-0.016416)	0.000000 (0.000000-0.000000)	0	30	0	0
strict	TB-negative	21	8134.0 (294.0-97495.0)	1998.90 (106.91-31262.05)	0.001999 (0.000107-0.031262)	0.000000 (0.000000-0.000000)	0	21	0	0
strict	TB-positive	30	14406.0 (122.0-113778.0)	4279.45 (73.57-36523.70)	0.004279 (0.000074-0.036524)	0.000000 (0.000000-0.000000)	0	30	0	0

## Sheet: Table_S3_TB_MTB_signal_raw
sample_id	group	mode	kraken_total_reads	kraken_mtb_reads	kraken_mtb_rpm	kraken_mtb_fraction	metaphlan_mtb_ra	kraken_mtb_present	metaphlan_mtb_present	concordance
SRR28476453	TB-positive	relaxed	4032683	8436	2091.9075464151283	0.00209191	0	TRUE	FALSE	Kraken_only
SRR28476454	TB-positive	relaxed	6433967	9697	1507.1572483974508	0.00150716	0	TRUE	FALSE	Kraken_only
SRR28476455	TB-positive	relaxed	4239311	20056	4730.957459832505	0.00473096	0	TRUE	FALSE	Kraken_only
SRR28476456	TB-positive	relaxed	2947959	9879	3351.132088336371	0.00335113	0	TRUE	FALSE	Kraken_only
SRR28476457	TB-positive	relaxed	2341388	6081	2597.177400755449	0.00259718	0	TRUE	FALSE	Kraken_only
SRR28476458	TB-positive	relaxed	3512327	3913	1114.0762235406896	0.00111408	0	TRUE	FALSE	Kraken_only
SRR28476462	TB-positive	relaxed	4912841	4613	938.9679006505604	9.389679006505604e-4	0	TRUE	FALSE	Kraken_only
SRR28476463	TB-positive	relaxed	5155454	28601	5547.72	0.00554772	0	TRUE	FALSE	Kraken_only
SRR28476464	TB-positive	relaxed	3304482	35030	10600.753764130051	0.010600753764130052	0	TRUE	FALSE	Kraken_only
SRR28476465	TB-positive	relaxed	3857975	5253	1361.595137345369	0.0013616	0	TRUE	FALSE	Kraken_only
SRR28476468	TB-positive	relaxed	4301465	19275	4481.031462536601	0.00448103	0	TRUE	FALSE	Kraken_only
SRR28476470	TB-positive	relaxed	1435164	299	208.33855921692572	2.0833855921692572e-4	0	TRUE	FALSE	Kraken_only
SRR28476472	TB-positive	relaxed	1562723	94	60.15141519002408	6.015141519002408e-5	0	TRUE	FALSE	Kraken_only
SRR28476473	TB-positive	relaxed	1716402	92	53.600496853301266	5.360049685330127e-5	0	TRUE	FALSE	Kraken_only
SRR28476475	TB-positive	relaxed	3578696	4743	1325.3430858614422	0.00132534	0	TRUE	FALSE	Kraken_only
SRR28476476	TB-positive	relaxed	2938135	48232	16415.855636313514	0.016415855636313512	0	TRUE	FALSE	Kraken_only
SRR28476482	TB-positive	relaxed	2861521	562	196.39904791892144	1.9639904791892145e-4	0	TRUE	FALSE	Kraken_only
SRR28476484	TB-positive	relaxed	4138219	24387	5893.1148883130645	0.00589311	0	TRUE	FALSE	Kraken_only
SRR28476486	TB-positive	relaxed	3249872	5299	1630.525756091317	0.00163053	0	TRUE	FALSE	Kraken_only
SRR28476487	TB-positive	relaxed	1410092	281	199.27777762018363	1.9927777762018364e-4	0	TRUE	FALSE	Kraken_only
SRR28476489	TB-positive	relaxed	4966032	591	119.00849611923564	1.1900849611923564e-4	0	TRUE	FALSE	Kraken_only
SRR28476492	TB-positive	relaxed	2311114	2578	1115.4793748815507	0.00111548	0	TRUE	FALSE	Kraken_only
SRR28476493	TB-positive	relaxed	3766414	3647	968.2950413841919	9.68295041384192e-4	0	TRUE	FALSE	Kraken_only
SRR28476496	TB-positive	relaxed	1620518	2047	1263.176342379412	0.00126318	0	TRUE	FALSE	Kraken_only
SRR28476499	TB-positive	relaxed	6745327	14769	2189.515793674643	0.00218952	0	TRUE	FALSE	Kraken_only
SRR28476500	TB-positive	relaxed	1799530	1190	661.2837796535762	6.612837796535762e-4	0	TRUE	FALSE	Kraken_only
SRR28476505	TB-positive	relaxed	3406330	11271	3308.8397189937555	0.00330884	0	TRUE	FALSE	Kraken_only
SRR28476508	TB-positive	relaxed	4680432	16765	3581.934317174141	0.00358193	0	TRUE	FALSE	Kraken_only
SRR28476510	TB-positive	relaxed	3424509	3153	920.7159332914587	9.207159332914587e-4	0	TRUE	FALSE	Kraken_only
SRR28476511	TB-positive	relaxed	5049027	820	162.40752921305432	1.624075292130543e-4	0	TRUE	FALSE	Kraken_only
SRR28476459	TB-negative	relaxed	3005334	29791	9912.708537553563	0.00991271	0	TRUE	FALSE	Kraken_only
SRR28476460	TB-negative	relaxed	7325846	3913	534.1362622146303	5.341362622146303e-4	0	TRUE	FALSE	Kraken_only
SRR28476461	TB-negative	relaxed	2532390	6633	2619.2648051840356	0.00261926	0	TRUE	FALSE	Kraken_only
SRR28476466	TB-negative	relaxed	3143496	3536	1124.8622552724737	0.00112486	0	TRUE	FALSE	Kraken_only
SRR28476467	TB-negative	relaxed	2411146	2129	882.983	8.82982614905941e-4	0	TRUE	FALSE	Kraken_only
SRR28476469	TB-negative	relaxed	3106145	1141	367.3363606657126	3.6733636066571264e-4	0	TRUE	FALSE	Kraken_only
SRR28476471	TB-negative	relaxed	2374096	157	66.13043448959098	6.613043448959099e-5	0	TRUE	FALSE	Kraken_only
SRR28476479	TB-negative	relaxed	4686655	2769	590.8265063248735	5.908265063248735e-4	0	TRUE	FALSE	Kraken_only
SRR28476481	TB-negative	relaxed	4580008	3618	789.955	7.899549520437519e-4	0	TRUE	FALSE	Kraken_only
SRR28476485	TB-negative	relaxed	2926447	1362	465.41078652714367	4.654107865271437e-4	0	TRUE	FALSE	Kraken_only
SRR28476490	TB-negative	relaxed	4781109	14658	3065.8159017081603	0.00306582	0	TRUE	FALSE	Kraken_only
SRR28476491	TB-negative	relaxed	6360478	7208	1133.2481615375448	0.00113325	0	TRUE	FALSE	Kraken_only
SRR28476494	TB-negative	relaxed	2941491	2893	983.5148229248364	9.835148229248364e-4	0	TRUE	FALSE	Kraken_only
SRR28476495	TB-negative	relaxed	3726003	2632	706.3869782176772	7.063869782176773e-4	0	TRUE	FALSE	Kraken_only
SRR28476497	TB-negative	relaxed	2878051	3464	1203.5922921449273	0.00120359	0	TRUE	FALSE	Kraken_only
SRR28476498	TB-negative	relaxed	4243464	18240	4298.375101096651	0.00429838	0	TRUE	FALSE	Kraken_only
SRR28476501	TB-negative	relaxed	7200917	982	136.37152046051912	1.3637152046051912e-4	0	TRUE	FALSE	Kraken_only
SRR28476502	TB-negative	relaxed	5472154	989	180.7332176689472	1.807332176689472e-4	0	TRUE	FALSE	Kraken_only
SRR28476504	TB-negative	relaxed	2940393	4618	1570.5383600083392	0.00157054	0	TRUE	FALSE	Kraken_only
SRR28476506	TB-negative	relaxed	4829304	828	171.45327773940096	1.7145327773940096e-4	0	TRUE	FALSE	Kraken_only
SRR28476507	TB-negative	relaxed	4706195	1085	230.547	2.30547183021528e-4	0	TRUE	FALSE	Kraken_only
SRR28476453	TB-positive	strict	4559210	26632	5841.362867689797	0.00584136	0	TRUE	FALSE	Kraken_only
SRR28476454	TB-positive	strict	3481828	27332	7849.8995355313355	0.0078499	0	TRUE	FALSE	Kraken_only
SRR28476455	TB-positive	strict	4854956	51990	10708.644939315618	0.010708644939315618	0	TRUE	FALSE	Kraken_only
SRR28476456	TB-positive	strict	2659573	25711	9667.341336372418	0.00966734	0	TRUE	FALSE	Kraken_only
SRR28476457	TB-positive	strict	1547585	16549	10693.435255575623	0.010693435255575623	0	TRUE	FALSE	Kraken_only
SRR28476458	TB-positive	strict	4458787	10423	2337.6312885096327	0.00233763	0	TRUE	FALSE	Kraken_only
SRR28476462	TB-positive	strict	1876436	14764	7868.107412136625	0.00786811	0	TRUE	FALSE	Kraken_only
SRR28476463	TB-positive	strict	6067172	91953	15155.825481789538	0.015155825481789538	0	TRUE	FALSE	Kraken_only
SRR28476464	TB-positive	strict	3115183	113778	36523.7	0.0365237	0	TRUE	FALSE	Kraken_only
SRR28476465	TB-positive	strict	3349698	14048	4193.810904744249	0.00419381	0	TRUE	FALSE	Kraken_only
SRR28476468	TB-positive	strict	4609587	70639	15324.366369481691	0.0153244	0	TRUE	FALSE	Kraken_only
SRR28476470	TB-positive	strict	1610597	829	514.7159717794085	5.147159717794085e-4	0	TRUE	FALSE	Kraken_only
SRR28476472	TB-positive	strict	1658238	122	73.57206866565596	7.357206866565596e-5	0	TRUE	FALSE	Kraken_only
SRR28476473	TB-positive	strict	1958284	201	102.64088354906643	1.0264088354906642e-4	0	TRUE	FALSE	Kraken_only
SRR28476475	TB-positive	strict	3856843	10625	2754.84	0.00275484	0	TRUE	FALSE	Kraken_only
SRR28476476	TB-positive	strict	2632251	54167	20578.20473807399	0.0205782	0	TRUE	FALSE	Kraken_only
SRR28476482	TB-positive	strict	719122	1536	2135.937991050197	0.00213594	0	TRUE	FALSE	Kraken_only
SRR28476484	TB-positive	strict	2669419	63506	23790.19554442371	0.0237902	0	TRUE	FALSE	Kraken_only
SRR28476486	TB-positive	strict	3573143	19780	5535.742622111681	0.00553574	0	TRUE	FALSE	Kraken_only
SRR28476487	TB-positive	strict	1378929	865	627.2984323340795	6.272984323340795e-4	0	TRUE	FALSE	Kraken_only
SRR28476489	TB-positive	strict	6491790	1141	175.7604605201339	1.757604605201339e-4	0	TRUE	FALSE	Kraken_only
SRR28476492	TB-positive	strict	2293427	7907	3447.6789538101716	0.00344768	0	TRUE	FALSE	Kraken_only
SRR28476493	TB-positive	strict	3920987	8887	2266.5211590857098	0.00226652	0	TRUE	FALSE	Kraken_only
SRR28476496	TB-positive	strict	1806606	7886	4365.091226310552	0.00436509	0	TRUE	FALSE	Kraken_only
SRR28476499	TB-positive	strict	8178264	34163	4177.292393593554	0.00417729	0	TRUE	FALSE	Kraken_only
SRR28476500	TB-positive	strict	1687206	2872	1702.2224909110091	0.00170222	0	TRUE	FALSE	Kraken_only
SRR28476505	TB-positive	strict	3814219	34736	9106.975766205349	0.00910698	0	TRUE	FALSE	Kraken_only
SRR28476508	TB-positive	strict	5903486	56902	9638.711771316133	0.00963871	0	TRUE	FALSE	Kraken_only
SRR28476510	TB-positive	strict	3988805	8868	2223.222243253305	0.00222322	0	TRUE	FALSE	Kraken_only
SRR28476511	TB-positive	strict	5831515	1795	307.81023456168765	3.0781023456168767e-4	0	TRUE	FALSE	Kraken_only
SRR28476459	TB-negative	strict	3118637	97495	31262.054544982315	0.031262054544982314	0	TRUE	FALSE	Kraken_only
SRR28476460	TB-negative	strict	8732118	9735	1114.8497993270362	0.00111485	0	TRUE	FALSE	Kraken_only
SRR28476461	TB-negative	strict	2383054	13939	5849.217013126853	0.00584922	0	TRUE	FALSE	Kraken_only
SRR28476466	TB-negative	strict	3573203	11340	3173.6232170408452	0.00317362	0	TRUE	FALSE	Kraken_only
SRR28476467	TB-negative	strict	2389220	6036	2526.35	0.00252635	0	TRUE	FALSE	Kraken_only
SRR28476469	TB-negative	strict	3755686	3215	856.0353554583637	8.560353554583637e-4	0	TRUE	FALSE	Kraken_only
SRR28476471	TB-negative	strict	2750023	294	106.90819676780885	1.0690819676780885e-4	0	TRUE	FALSE	Kraken_only
SRR28476479	TB-negative	strict	5445393	6845	1257.0258932642694	0.00125703	0	TRUE	FALSE	Kraken_only
SRR28476481	TB-negative	strict	5112132	8478	1658.4078814866282	0.00165841	0	TRUE	FALSE	Kraken_only
SRR28476485	TB-negative	strict	3301547	4963	1503.23	0.00150323	0	TRUE	FALSE	Kraken_only
SRR28476490	TB-negative	strict	5173981	46077	8905.521686299197	0.00890552	0	TRUE	FALSE	Kraken_only
SRR28476491	TB-negative	strict	7791933	18526	2377.587178945199	0.00237759	0	TRUE	FALSE	Kraken_only
SRR28476494	TB-negative	strict	3128050	8134	2600.342066143444	0.00260034	0	TRUE	FALSE	Kraken_only
SRR28476495	TB-negative	strict	3675515	7347	1998.9035550120188	0.0019989	0	TRUE	FALSE	Kraken_only
SRR28476497	TB-negative	strict	2545589	8942	3512.743023323875	0.00351274	0	TRUE	FALSE	Kraken_only
SRR28476498	TB-negative	strict	4961820	46227	9316.541107899924	0.00931654	0	TRUE	FALSE	Kraken_only
SRR28476501	TB-negative	strict	9060995	2394	264.20939422215775	2.6420939422215774e-4	0	TRUE	FALSE	Kraken_only
SRR28476502	TB-negative	strict	6396041	2053	320.9798061019309	3.2097980610193086e-4	0	TRUE	FALSE	Kraken_only
SRR28476504	TB-negative	strict	3415271	12279	3595.322303852315	0.00359532	0	TRUE	FALSE	Kraken_only
SRR28476506	TB-negative	strict	5722287	1770	309.31688676223337	3.093168867622334e-4	0	TRUE	FALSE	Kraken_only
SRR28476507	TB-negative	strict	5446123	2711	497.78530525292945	4.977853052529294e-4	0	TRUE	FALSE	Kraken_only
